# Supplementary material for: Characterisation of Methicillin-Resistant Staphylococcus aureus from Alexandria, Egypt
Source: Antibiotics (Basel). 2023 Jan 1;12(1):78. doi: 10.3390/antibiotics12010078 (PMC9855118; doi:10.3390/antibiotics12010078)
Supplement: Supplementary file 1 [file antibiotics-12-00078-s001.zip]

Archive with 3 entries (3 files):
- Supplement S1_Hybridisation patterns.pdf
- Supplement S2a_Genome sequence of strain Alexandria_2020-19.fas
- Supplement S2b_Genes identified in the SCCmec element of strain Alexandria_2020-19_2022-11-24.fas
