# Supplementary material for: Characterisation of Methicillin-Resistant Staphylococcus aureus from Alexandria, Egypt
Source: Antibiotics (Basel). 2023 Jan 1;12(1):78. doi: 10.3390/antibiotics12010078 (PMC9855118; doi:10.3390/antibiotics12010078)
Supplement: Supplementary file 1 [file antibiotics-12-00078-s001.zip › Supplement S2b_Genes identified in the SCCmec element of strain Alexandria_2020-19_2022-11-24.fas]

>>Alexandria University_2020-19_[33687..34166; length: 480 bp; FRWRD]_orfX_(23S rRNA methyltransferase)
ATGAAAATCACCATTTTAGCTGTAGGGAAACTAAAAGAGAAATATTGGAAGCAAGCCATA
GCAGAATATGAAAAACGTTTAGGCCCATACACCAAGATAGACATCATAGAAGTTACAGAC
GAAAAAGCACCAGAAAATATGAGCGACAAAGAAATCGAGCAAGTAAAAGAAAAAGAAGGC
CAACGAATACTAGCCAAAATCAAACCACAATCCACAGTCATTACATTAGAAATACAAGGA
AAGATGCTATCTTCCGAAGGATTGGCCCAAGAATTGAACCAACGCATGACCCAAGGGCAA
AGCGACTTTGTATTCGTCATTGGCGGATCAAACGGCCTGCACAAGGACGTCTTACAACGT
AGTAACTACGCACTATCATTCAGCAAAATGACATTTCCACATCAAATGATGCGGGTTGTG
TTAATTGAACAAGTGTACAGAGCATTTAAGATTATGCGTGGAGAAGCGTATCACAAATAA

>>Alexandria University_2020-19_[33867..34150; length: 284 bp]_sRNA6_(antisense RNA associated with orfX)
CAACGAATACTAGCCAAAATCAAACCACAATCCACAGTCATTACATTAGAAATACAAGGA
AAGATGCTATCTTCCGAAGGATTGGCCCAAGAATTGAACCAACGCATGACCCAAGGGCAA
AGCGACTTTGTATTCGTCATTGGCGGATCAAACGGCCTGCACAAGGACGTCTTACAACGT
AGTAACTACGCACTATCATTCAGCAAAATGACATTTCCACATCAAATGATGCGGGTTGTG
TTAATTGAACAAGTGTACAGAGCATTTAAGATTATGCGTGGAGA
>>Alexandria University_2020-19_[34148..34166; length: 19 bp]_DR-SCC_(direct repeat of SCC)
AGAAGCGTATCACAAATAA
>>Alexandria University_2020-19_[34167..34457; length: 291 bp]_sccterm11_(terminus of SCC towards orfX)
AACTAAAAAATAGATTGTGCATAATATAAAAGGAGCGGATTTATATTAAAACTTTGAATT
CAAAAATTATTGAAAGGGAAGCTACCTTAGAAATTGAATCTATGGCAACTAATACATTGA
AAATAAACCCGGATATTAATTCAAACGATACAAAAATGTCTTTCGATGGAGAATTGGAAG
TGTATGATTCTGAAAATTTGAGTAAAAAAAATTTCGTTGGAAAAATACAAGTTCAAGTTA
AAGGAAAGGAAGTAGCTAAAAGAGGAGGTAAGGTTATTCATCGAAGTAATG
>>Alexandria University_2020-19_[34268..35971; length: 1704 bp; FRWRD]_ (hypothetical protein)
ATGGCAACTAATACATTGAAAATAAACCCGGATATTAATTCAAACGATACAAAAATGTCT
TTCGATGGAGAATTGGAAGTGTATGATTCTGAAAATTTGAGTAAAAAAAATTTCGTTGGA
AAAATACAAGTTCAAGTTAAAGGAAAGGAAGTAGCTAAAAGAGGAGGTAAGGTTATTCAT
CGAAGTAATGTCAAAATGAATGATTTAAAGGCATACCAACGAGAAGGTGGTGTGTATTAC
TTTGTCGTGTATTTAATCGTTGAGAATAAAAAAGTTGTTGAGAAGCAGGTTTATGGTAAA
CAATTACATCAATTAGATTTACAATTTTTACTGCAAAAAAAGCAGAAAAGCGTCACTATA
AAAATGTATGAAATTGAAAATGAAAAAATTTTATATAATAATTGCGTAAAATATATAAAT
GAAAAGAGATTACAAAACCAAGTAGGTCAAGTTAAAGTAAAGAACATAGAAAAAGCTTTA
TCATATATAGCTACACCTGAAAATATTGTGATGGATCATAGAGGTTTACCATTAAATGAT
TTTTATGGCTATATAAAAATTAATTCATCTGAATTAGATGTAACTATACCAGATGGAGTA
TTAAGTATGGAAAAAGTAAAAAGAGTGAACAAAAAGCAGATAATAAAAGAAGGCAAGTTA
TTATTTGAAGGTATGGTAGGTATAGAAACTTCAAAGGAATCCATCTCTATAACTATAGAT
GATATTTTCAAAATTCAAACATTTGAAAGTGATAACAAAAGTACATATACAATGTTACCA
TTTAAAAAATTAAATATAGCCGAACAATCTTTTAATGTTATAAACGAATTGTCGAAAGGC
GGCGAATTCTTTTTGGATCAAATCCAATTAGTAATCCAACCTTTTGAAATTAATATTATT
GAAATAAAAGAAACAATAAATAAGTTGAATATTAAATTATCAGAGTATAGTAACTTGCTT
TCGTTTGATGTGAGTCTAAAATCTACAGAATTTGATAAGCAGATGAATGAGATAAAAGGT
TTATTAGAATTATTGGAATATAAAAATTTTAAAGATTTTAAAATGCATAATAATGGATAC
TATAAAATGAAGTTTTGTGGAAAATTTATATTATTATTTAAAGACAATACATCATTGTAT
AATGTCTACTCTAATGACTTTGTAGATAGATTTGAGGCTGTTACAAAAGAAAGAGTTGTA
CAGATGCCAATTGTTTACACATTAACAAGAGATATGATTGTAGATGTACTGAATTTTGAT
ATAAATGTTATTAAAGAATGTATTGAATCAGATAAAATTGCTATTCAATCTGACATTAAA
TGGGAGAAATTAAATAACTTTGCATTAGAATTAATCGCAGCCTATGATGAAACTCAAAGA
ACCGATTTATTAGAATTAGCTGAATATGTATTAAATAATTTGCTGAATTTTGATAATGAT
AAAATATTTATGAACTTAATCAACAAAGCTCAAATTATAAAGAGAAGAAGAAATGATGTA
GATGAAAAATTGTTAATTAAGTTATTCAAATTGAGAGATAAATTAATAGACATTGATAAA
GAAATAGCAACATTGTATATCAACGTAGTATCAGGGAGTAAGCAAGAGGCAAAAATAAGA
TATGAAACCCTCAATGCTGCAGATTTGGAAATATTTAATGCTTACCCGATTTTTAATTTA
TATAAAAAATTAATAGAAAGTTGA
>>Alexandria University_2020-19_[35976..37301; length: 1326 bp; FRWRD]_DUF6038 (DUF6038 family protein)
ATGACGAAAAATACTTTTAGAGAAAGAATTCAAAAAACATATACAAAAAAAGATCTTGAG
AAAGCTTTAGGTCTTAAAAACAAAGCTCAATTGCAGAAACGAATTGATAAATTAGTTGAT
ATTTATAAGGTTGATATGAAGAAATTTCAAAAAAATTCTGGCGAAAGTGAAAGAGCTGCT
TATAGTTTCAATGGGATTGCTTTTGATATACTATGTGTCTTATTAAATAATATGACAGAT
GATATGCTCCCTAAAGCAATAACAGATGAAGACGTAAAGTTAAGAAAAAATGCGATAGAG
CATATCGATATTGACCAATATGCACATTTTATTAAAAGCATTAAAAATGATATAGATAAA
ATTGAATTTAAGCCATTAAAGTTACATATACATGCACAAAAAGCATATCAAGATGTAAAA
AAAGTATTTGATTCAGGTAATAAAATAAATGAAAAGTTGCAATTAGTTTCAGAAGTAATG
AATCAATTACCTATTGATAAACAAGTTGAATTAAGTGATAAAATCGCATTTGCTATACAT
GAAACTATTTATTCTACATTCGCAGAGATCAAGTATAATGAAAGGATTGCTGAGCATAAT
CAAACAAGTGAAAACTCAAGTCAGTATGATTTTAGATTTAACTATTTCGTAAATCAATTA
ACTGATAATGTAATAACAGAAGATATAAATGAAGAAAAAGCCTTTATATATGATAATGAT
GAACAATTAGATTGGTTATTGGTTAACATACTAAATAAAGTTCAACGGGCTGCTGATGGT
TGGGGGATGAGAAACGCTAAGCCTCATCATAGAACACAAAAGTTTAGAGATATTGAACAT
TATTTCCTTAGAGACGTATCGAAAATGATTGATAAAGAGCTTAACAAAAAGGAAAACTTA
AATAAACAATCTAAAAAATATGACTTCGATAATAAGATAAAGGTCATTAATGACAATATT
GAGTTTTTTAATGAGGATGAACAAATTAGAAAGCATTTATTAGAGTTACGTAAACGATTA
GACTTTCATTCTGCAGCAGTATTAAATCAGAAAAATCATTCACACATAGGCAATGAAATG
TTCCAATATTTTATGGATGATATGCAACAAGTTGTAACATTGATAGACCGATACATTAAT
AAGACTGAACATTATAATGATATGAAAAATGGCTATATTAATGAATATAAATCATTTTAT
AATGCATATAATAATGAAATTGAAGTGACTAAGACGTACGAAAATAACATCCCAATGGCA
ATGTTAATGAAACAATTTAAGAATCAACTGTTAAAAAGAAGGAATAACCGAAAAAGCTCT
AATTGA
>>Alexandria University_2020-19_[37511..38611; length: 1101 bp; FRWRD]_Q4LAG3_HU25_(putative protein)
ATGGAGACAAGAGACAAACTGATGTCATTGACTCAAAGTGACAAAACACAGCAATGGCTA
ATGGACAAGTCATCTAACCAAGATGACATTCAACAATTGCAGCAACAATTCAGCCAGCAG
TTAGATCAAAAATATAATGCACTTTTAGCTGACAATCAAGCTAAGTTAGACCAATATGTG
GAAGTACATCAAGGATTGGAAGCATTAAAGGAAGAGATTGAATCAGAATCCATTAAACTT
AATATAGATAAATTACCCGATATCAAAGCAACAATGCTTGAAAGAGCCAAGAATGATGAA
CATTCTGATAAGATCGAAAAGCTATTTGATAGGTTAGAACAGGCATTAAATGGTACGAAT
CGATTATATACGCAATTATCGTTGATTGGTACACGAACACATCGAATTACAACTAAAAAT
TTTAATCTTCAAGGCTTACCAAAATCCGTCCAACGTATGATTTTACCTTCACAATTCAAA
AAGGTATATACAATCGATTTCAAGTCATTTGACCCTTCAGTTGTTGGATACATGACGCAA
GATTCTAAACTGATTGACTATTTGAATCATAAAGAAGGTTTATATGACGCATTATTAGAA
GATTTATCACTGTCCAAAAAGGAGAAAAAGTTCGTTAAACGTACATTTATTGGTTCGTTT
TTATTTGGCGGCAACTTCGATAGCCCCAAATTCAAGTTGAAACATTATGTAAGTGAAGAG
CAATGGTTGGATACGGTCAGCCAATTTACAAAAGTCAATGAACTTAAGAAACAAATCGAA
GAGCATAAAACCATGCCGATGCCCTACGGCATTGAACATGATATGAGCGCATTTCAAGGT
AGCAGTATTATGGCAATCTACGTACAAACTGTAGCGAGTTATATTTTCAAGCACATTCTG
CTAAAAGTGTACAAAGCACAGTGCGATCAAAAAACGTTCAAGATTATAGTACCGATACAC
GATGCGATTATGATTGAATGTGAAGATGAAGAAATTGCACAAAATGTGGGTCAGTTAATG
AAAGATACGGCTAACCAGTTGTTCAATGGTGAATTTGCACATGTGACAGTGGAAGAAATA
GGAGGCGTAGACCATGAATAA
>>Alexandria University_2020-19_[38604..38972; length: 369 bp; FRWRD]_Q3T2M7-var3_(putative protein)
ATGAATAATGATAGAGGACAAAGCCTACACATCCCAAGTAGTACACCAATCAAAGAAAAT
AATATATATGTAGCTACGTTACATTCTGTGATCCAAACAGATTTCTCAGGTGAAATAAAG
CACCAATTCACGTATGAAATTGAAGTGAACAATCAGATTGTATATGCGAATCGTAATATT
CCAACAAAACCGAGCGCTAATCAGTTGTCAATTCATGATTGGCTTAAACGTCATAGCAAC
TATAGCGTGTGTCATAAAACGTATGAACCTTACATTGACCGTAAGCATTTAATCCATATT
GGTCAATATAATGGTAATTATTATGTAAACGATGTAGCGCCATTAAATGAAACTGGAGGC
ATATTATAA
>>Alexandria University_2020-19_[38972..40591; length: 1620 bp; FRWRD]_ccrAA_(cassette chromosome recombinase AA)
ATGAACCATATATTACAAATGTTATCTAAGCTATTAAGTGAAGCTAAGGAGGCAATCGAC
CGTCAAGGTCTGATTGCTATCCTAACCCTTAGTATTGGTAATGGCAATGAGATAGAAGAA
ACGGCACAAGGTGAAGCAATATATAGCAAACTTATTGATAAGTTACAACTTAATATCCCT
AAAGATAAGGATTACCGACCTAATATCTATAGTTATTTTGGTATTCAGAAGAAACCCAAT
GATACAGTACTAATGGAAATGATGATAGAGGTTTTTCATATTAAACGTTTTAATTCAGAA
TTATTTGTTTTCAAAGCTAACGGTTGGCAAAAGATAAATAAAGATGAATTACAAGGATTG
GTAAGTAAAATGATACAAGTACTATTTATCGACTACAAACCTTCACAAAGTACACTAAGA
AATGTGGTTGATGGTCTACAAAAATCAACAGATGTAGAAGAGCTTGTTGAGGATAAGCAG
TATATTGGTTGCGGTCCTAACATGTTTAATCTAAATACATTTGAAGTTGTTAAAAATTGT
ATAGATATATTCCCTAAAACACGCTTGAATATAGAAATAGATAAAGGTGATGTTATAAAT
GAAAATATACCTGACCACTTTAGTAAATACATGCTAGAGCTTGCTAACTTTGATACCGAT
TTAAAGCACTTTCTGATACAGCATACAGCAATACTGCTTACTGCTAATACCAAACTACGA
AGAGGTTTGATTCTGCATGGCGCTGCTAATAATGGAAAATCAGTATATATAAAGTTGTTG
AAATCATTCTTTCATCAAAATGACGTTATATCAAAAACGCTAAACGAACTTGGTGGACGT
TTTGATAAAGAAAGCTTAATTGGGAAACGATTAATGGCAAGTGATGAAATTGGTGAGGCA
AGAATCAATGAGAAGGTAGTAAATGACTTTAAGAAGTTACTTTCAGTTGAACCTATCCAT
GTTGATAGAAAGGGACAGACACAAGTAGAAGTCACATTAGATTTAAAACTGATTTTTAAT
ACTAATGCTGTACTAAACTTTCCATCTGAGCACGCAAAAGCATTAGAGCGTAGAATTGCT
GTTATTCCATGTGAATATTATGTTGAAAAAGCTGATCCCGACTTAATTGAAAAGTTACAG
GATGAAAAGAAAGAAATCTTTCTTTACTTGATGTATGTGTATCAACAGATTGTAAAAGCA
GATATCGAGTACCTTGAAAATAGCCGTGTCACTGAAATTACTCACGATTGGTTAAATTTT
GGATATGAATTTGTTTCTAGCAGGTCCGTAAGTATTCCAAATCAGAAAGCATGTATTAAT
TTACTCCGAAAACTTACAGCAATTAAACCAGGGTCACGTATCAAAGTGTCTAGGCTAAAT
GAGGTTATTAGAGATGAAATTAAAGTAAGCTCTCAAGTTATTAATGATTTGGTTCAAGCT
AACTTTAATGTACAAAGTAGACTAAATAATGGTTATAAGTATTGGATCGATTTAGGATGG
AAAGAAACTGATAAAAAAGATGACATGATTTCATTCGATGAAAATGAGAATGTAACAGAT
GATGAGTTCTTATACGAAGATGATTTGAACTTAGGTTGGGAGGACTTTGACGATGAATAA

>>Alexandria University_2020-19_[40817..42493; length: 1677 bp; FRWRD]_ccrC_(cassette chromosome recombinase C)
ATGAAGGGTAAAATTGCACTTTATTCACGCGTTAGTACGTCAGAGCAGTCGGAGCATGGG
TACTCAATCCATGAGCAGGAACAAGTACTCATCAAAGAAGTTGTGAAAAATTTCCCAGGT
TATGACTATGAGACATATACTGACTCAGGCATTTCAGGTAAAAATATTGAAGGTCGTCCG
GCAATGAAACGTCTATTACAAGATGTTAAGGATAATAAAATCGAAATGGTGTTAAGTTGG
AAATTGAATCGTATCTCACGATCAATGAGAGACGTGTTTAATATTATTCATGAATTCAAA
GAACATGATGTAGGGTATAAATCGATTTCTGAGAATATTGATACATCCAATGCTTCTGGA
GAAGTACTCGTTACAATGTTTGGGTTAATAGGATCTATAGAACGCCAGACTTTGATTTCG
AATGTGAAACTTTCTATGAATGCTAAGGCAAGGAGCGGAGAGGCAATCACCGGTCGTGTT
TTAGGCTACAAATTATCACTTAATCCACTTACACAGAAAAATGATTTGGTTATCGATGAA
AATGAAGCTAATATTGTACGTGAAATTTTCGATTTATATTTGAATCATAATAAAGGCCTC
AAAGCCATTACAACCGTACTTAATCAAAAGGGGTATCGTACTATTAATCAAAAGCCATTT
TCAGTGTATGGTGTTAAATACATTTTGAATAATCCAGTCTATAAAGGCTATGTCAGATTC
AATAACCATCAAAACTGGGCTGTACAGCGAAGAAGTGGCAAAAGTGATAAAAATGATGTG
ATATTGGTCAAAGGTAAACATGAAGCCATTATAAGTGAAGAGGTATTTGATAAAGTTCAT
GAAAAATTAGCTTCTAAAAGTTTTAAACCGGGCAGACCTATTGGTGGAGATTTCTACTTA
CGTGGCCTTATTAAATGCCCAGAATGCGGAAATAATATGGTATGTCGACGGACGTATTAT
AAAACGAAAAAGTCCAAAGAACGGACAATCAAGCGTTATTACATTTGTTCCTTATTCAAT
CGTTCAGGGAGTTCTGCATGTCACAGTAATTCCATCAATGCTGAAGTCGTCGAGCGTGTA
ATTAATGTTCATTTGAATCGTATTCTGTCTCAACCAGATATTATCAAGCAGATTGCGTCA
AATGTGATAGAAGAACTGAAACAAAAGCATAGTAACCAAACAGAAATTAAATATGACATT
GATAGTTTAGAAAAACAAAAAGCTAAGCTTAAAACACAACAAGAACGATTGTTAGAATTG
TTCTTAGATGATCAGATGGATAGCGAAATGTTAAAAGCTAAACAAAGTCAAATGAATCAA
CAGTTAGAAGTATTAGATCAACAAATTAAAGAAGCGCAACAAGCAAATCAATCACAGGAT
GAAATACCTAATTTTGATAAATTAAAAGGACGACTCATTTTGATGATAACACGATTCAGC
GTGTACTTAAGAAAGGCTACACCCGAAGCTAAAAATCAACTTATGAAAATGTTAATTGAT
TCAATTGAAATTACGACAGATAAACAAGTAAAACTTGTAAGGTATAAAATTGACGAAAGT
CTTATCCCTCAATCTTTGAAAAAAGATTGGGGGTCTTTTTTTATGCCCAAATTCCAATTT
GAAATATATGGTCAAAATGATTATTTCATCGACCAAATTACCACTTTTACCACTTAG
>>Alexandria University_2020-19_[42599..42937; length: 339 bp; FRWRD-FRAMESHIFT]_Q93IE0_(putative protein/SAUGI family uracil-DNA glycosylase inhibitor)
ATGACACTAGAACAACAACTCAAGCACTATATAACCAACTTATTCAATCTGCCAAGGGAC
GAAGTGTGGCACTGCGAATCTATCGAGGAAATCGCTGATGATATCTTACCCAATCAATAT
GTAAGACTTGGCCCACTCAGTAATAAAACACTTCAGACTAATACCTACTACTCTGACACA
CTTCATGAAAGTAATATCTATCCTTTCATTCTCTACTATCAGAAACAACTCATAGCCATC
GGTTATATCGACGAAAATCACGATATGGATTTCTTATACCTACACAACACTATCATGCCT
CTTTTGGATCAACGATACTTACTAACAGGAGGACAATAA
>>Alexandria University_2020-19_[43033..43344; length: 312 bp; FRWRD]_Q0P7G0_(putative protein)
ATGAATAGATATATCACCCGGGGTATCGCCAACAACTTACCTAATATCTTACAACACCAA
TTATGGCAACTCGTATCTGAGCGAGAACAAGAACAAACCAAAGATAATACTTCAGTAGAT
TATTTTCATATATTCCAGTTCAATAAGCATCGCAATCAATTATATATCAAACACAAACAA
GAACGACCTGAATATGCGAAAATCCATAAAGCTAATTATTCAAAAGCAATCAATATCAAT
AAGGTCTACATTATTCGAGAAGATGATGTAGACCTTTCTTATTATGTCATGTTATTACCT
GAAGAATACTAG
>>Alexandria University_2020-19_[43360..43866; length: 507 bp; FRWRD]_Q9KX75-var2_P1_(putative protein)
ATGGAAACAATCAAAAGTACATTAAAAACAGAAGCCATATTCAGTGATGACAAACAACAT
CGCTATCTACTTAAGAAAACATGGAATAGTGAAAAACAATCAATCACAATCATTACAATG
TATCCGCATTATGATGGCATTCTCAATATTGACCTAACGACCCAACTCATCATGAACAAA
GTTTCAGAAATGGATGCATTTGGTTCAATCAATTTTGTGAATCTATACTCTAATATTACA
ACCCCTATCAATCTCAAACATTTAGAAAATGCGTATGATAAGCATACAGATATTCAAATT
ATGAAGGCAGTGAAAGAGTCAGATGAAGTGATATTAGCTTGGGGCGCTTACGCTAAAAAG
CCCGGTGTTGAAGCACGTGTTAATGAAGTATTAGAGATGTTGAAACCACATAAAAAGAAA
GTAAAACGACTCATGAATCCAGAAACCAATGAAATCATGCATCCCCTTAATTCGAAAGCA
CGTCAAAAATGGATATTAAAAGTATAG
>>Alexandria University_2020-19_[43956..43971; length: 16 bp]_IR_IS431_(inverted repeat of IS431)
GGTTCTGTTGCAAAGT
>>Alexandria University_2020-19_[44015..44689; length: 675 bp; RVRCO]_tnp_IS431-06_(transposase for IS431)
TTAACTTGCTAGCATGATGCTAATTTCGTGGCATGGCGAAAATCCGTAGATCTGAAGAGA
CCTGCGGTTCTTTTTATATAGAGCGTAAATACATTCAATACCTTTTAAAGTATTCTTTGC
TGTATTGATACTTTGATACCTTGTCTTTCTTACTTTAATATGACGGTGATCTTGCTCAAT
GAGGTTATTCAGATATTTCGATGTACAATGACAGTCAGGTTTAAGTTTAAAAGCTTTAAT
TACTTTAGCCATTGCTACCTTCGTTGAAGGTGCCTGATCTGTAATTACCTTTTGAGGTTT
ACCAAATTGTTTAATGAGACGTTTGATAAACGCATATGCTGAATGATTATCTCGTTGCTT
ACGCAACCAAATATCTAATGTATGTCCCTCTGCATCAATGGCACGATATAAATAGCTCCA
TTTTCCTTTTATTTTGATGTACGTCTCATCAATACGCCATTTGTAATAAGCTTTTTTATG
CTTTTTCTTCCAAATTTGATACAAAATTGGGGCATATTCTTGAACCCAACGGTAGACCGT
TGAATGATGAACGTTTACACCACGTTCCCTTAATATTTCAGATATATCACGATAACTCAA
TGTATATCTTAGATAGTAGCCAACGGCTACAGTGATAATATCCTTGTTAAATTGTTTATA
TCTGAAATAGTTCAT
>>Alexandria University_2020-19_[44730..44745; length: 16 bp]_IR_IS431_(inverted repeat of IS431)
ACTTTGCAACAGAACC
>>Alexandria University_2020-19_[44746..44837; length: 92 bp; RVRS-TRNC ]_mecR1_trunc (mec complex C)_(meticillin resistance operon repressor 1, truncated as in SCCmec V)
GTATATTTTATATAGAGCATTCTCACTAAAAAAATTACACATATCGTGAGCAATGAACTG
ATTATACTTAACATTAAAAAAGATGATAACAC
>>Alexandria University_2020-19_[44937..46944; length: 2008 bp; FRWRD]_mecA_(penicillin binding protein 2a)
ATGAAAAAGATAAAAATTGTTCCACTTATTTTAATAGTTGTAGTTGTCGGGTTTGGTATA
TATTTTTATGCTTCAAAAGATAAAGAAATTAATAATACTATTGATGCAATTGAAGATAAA
AATTTCAAACAAGTTTATAAAGATAGCAGTTATATTTCTAAAAGCGATAATGGTGAAGTA
GAAATGACTGAACGTCCGATAAAAATATATAATAGTTTAGGCGTTAAAGATATAAACATT
CAGGATCGTAAAATAAAAAAAGTATCTAAAAATAAAAAACGAGTAGATGCTCAATATAAA
ATTAAAACAAACTACGGTAACATTGATCGCAACGTTCAATTTAATTTTGTTAAAGAAGAT
GGTATGTGGAAGTTAGATTGGGATCATAGCGTCATTATTCCAGGAATGCAGAAAGACCAA
AGCATACATATTGAAAATTTAAAATCAGAACGTGGTAAAATTTTAGACCGAAACAATGTG
GAATTGGCCAATACAGGAACAGCATATGAGATAGGCATCGTTCCAAAGAATGTATCTAAA
AAAGATTATAAAGCAATCGCTAAAGAACTAAGTATTTCTGAAGACTATATCAAACAACAA
ATGGATCAAAATTGGGTACAAGATGATACCTTCGTTCCACTTAAAACCGTTAAAAAAATG
GATGAATATTTAAGAGATTTCGCAAAAAAATTTCATCTTACAACTAATGAAACAGAAAGT
CGTAACTATCCTCTAGGAAAAGCGACTTCACATCTATTAGGTTATGTTGGTCCCATTAAC
TCTGAAGAATTAAAACAAAAAGAATATAAAGGCTATAAAGATGATGCAGTTATTGGTAAA
AAGGGACTCGAAAAACTTTACGATAAAAAGCTCCAACATGAAGATGGCTATCGTGTCACA
ATCGTTGACGATAATAGCAATACAATCGCACATACATTAATAGAGAAAAAAAGAAAAAGA
TGGCAAAGATATTCAACTAACTATTGATGCTAAAGTTCAAAAGAGTATTTATAACAACAT
GAAAAATGATTATGGCTCAGGTACTGCTATCCACCCTCAAACAGGTGAATTATTAGCACT
TGTAAGCACACCTTCATATGACGTCTATCCATTTATGTATGGCATGAGTAACGAAGAATA
TAATAAATTAACCGAAGATAAAAAAGAACCTCTGCTCAACAAGTTCCAGATTACAACTTC
ACCAGGTTCAACTCAAAAAATATTAACAGCAATGATTGGGTTAAATAACAAAACATTAGA
CGATAAAACAAGTTATAAAATCGATGGTAAAGGTTGGCAAAAAGATAAATCTTGGGGTGG
TTACAACGTTACAAGATATGAAGTGGTAAATGGTAATATCGACTTAAAACAAGCAATAGA
ATCATCAGATAACATTTTCTTTGCTAGAGTAGCACTCGAATTAGGCAGTAAGAAATTTGA
AAAAGGCATGAAAAAACTAGGTGTTGGTGAAGATATACCAAGTGATTATCCATTTTATAA
TGCTCAAATTTCAAACAAAAATTTAGATAATGAAATATTATTAGCTGATTCAGGTTACGG
ACAAGGTGAAATACTGATTAACCCAGTACAGATCCTTTCAATCTATAGCGCATTAGAAAA
TAATGGCAATATTAACGCACCTCACTTATTAAAAGACACGAAAAACAAAGTTTGGAAGAA
AAATATTATTTCCAAAGAAAATATCAATCTATTAACTGATGGTATGCAACAAGTCGTAAA
TAAAACACATAAAGAAGATATTTATAGATCTTATGCAAACTTAATTGGCAAATCCGGTAC
TGCAGAACTCAAAATGAAACAAGGAGAAACTGGCAGACAAATTGGGTGGTTTATATCATA
TGATAAAGATAATCCAAACATGATGATGGCTATTAATGTTAAAGATGTACAAGATAAAGG
AATGGCTAGCTACAATGCCAAAATCTCAGGTAAAGTGTATGATGAGCTATATGAGAACGG
TAATAAAAAATACGATATAGATGAATAA
>>Alexandria University_2020-19_[46935..46999; length: 65 bp]_txbi_mecA_(bidirectional rho-independent terminator of mecA)
AGATGAATAACAAAACAGTGAAGCAATCCGTAACGATGGTTGCTTCACTGTTTTATTATG
AATTA
>>Alexandria University_2020-19_[46990..47418; length: 429 bp; RVRCO]_ydeM_(putative dehydratase)
TTATGAATTATTAATAAGTGCTGTTACTTCTCCCTTAAATACAATTTCTTCATTTTCATT
GTATGTTGAAAGTGACACTGTAACGAGTCCATTTTCTTTTTTTATGGATTTCTTATTTGT
AATTTCAGCGATAACGTACAATGTATTACCTGGGTATACAGGTTTAATAAATTTAACGTT
ATTCATTTGTGTTCCTGCTACAACTTCTTCTCCGTATTTACCTTCTTCTACCCATAATTT
AAATGATATTGAAAGTGTATGCATGCCAGATGCAATGATACCTTTAAATCTACTTTGTTC
TGCTTTTTCTTTATCTATATGCATATATTGAGGATCAAAAGTTGTTGCAAATTGGATAAT
TTCTTCTTCTGTAATATGAAGGCTTTTTGTTTTGAATGTTTCTCCTACTATAAAATCATC
GTATTTCAT
>>Alexandria University_2020-19_[47515..48258; length: 744 bp; RVRCO]_ugpQ_(glycerophosphoryl diester phosphodiesterase)
CTATTGAGACAAATGCACCATTTTATCTGCATTGTCTGTAAAGATACCATCAACTCCCCA
ATTAGCAAGTTGGTTTGCACGTGCTGGTTTGTTTACAGTCCATACGTTCAATTCATAACC
CGCTTCTTTTACCATTTTTACTTTTGCTTTAGTAAGTTTGGCATCTTCAGTGTTTACTAT
TTTAGCATTACAGTAATCTAAAAGTGTTCTCCAGTCTTCACGAAACGAAGTTGTATGGAA
TATAACTGCTCTGTTATATTGTGGCATGATTTCTTCTGCAAGTTTAACAAGCACAACATT
AAAGCTTGAAATGAGCACTTCTTGATTCTGATTTAAGTTTGTTAATTGTTCTTCCACTTG
CTTAACCATACTTTTAGAAAGTGCTAGTCCATTCGGTCCAGTAATACCTTTTAATTCTAC
ATTTAAATTCATATTATATTCATTTGCTATTTTTACTACATCATCGAAAGTTGGCAAATG
TTCATCTTTGAATTTTTCACCAAACCAAGATCCTGCAGAAGCATCTTTAATTTCATCATA
ATTCAATTCAGTTATTTCCCCGGACATATTTGTAGTCCGTTCTAAATAATCATCATGAAT
GATAATCAGTTGTTCATCTTTTGTAATTGCAACATCTAACTCCAACCAGTTTATACCTTC
TACTTCTGAAGCAGCTTTAAATGATGCAATTGTATTTTCCGGAGCTTTACTAGGTAATCC
TCTATGTCCATATACAGTTAGCAT
>>Alexandria University_2020-19_[48460..48737; length: 278 bp]_dru-07_(SCC direct repeat units, 7-fold)
GTTTTTCTGTACCCCTTATCTGCAATTTTACTTAGGATTGCTTTTAACTTACCTCTTATC
TGCAATTTTACTTAGGATTGCTTTTAACTTACCCCTTATCAGCAATTTTGCATGGAATTG
CTTTTAACGCACCTCTTATCTGCAATTTTACTTAGAACTGCTTTTAACGTACCTCTTATC
TGCAATTTTACTTAGAACTGCTTTTAACAAACCTCTTATCTGCAATTTTACTTAGAATTG
CTTTTACTATTCCTCTTATTAGTATAATCTCAGTAAGA
>>Alexandria University_2020-19_[48607..48877; length: 271 bp; RVRCO]_Q5HJW6_(putative protein)
TTACTTAGAACTGCTTTTAACGTACCTCTTATCTGCAATTTTACTTAGAACTGCTTTTAA
CAAACCTCTTATCTGCAATTTTACTTAGAATTGCTTTTACTATTCCTCTTATTAGTATAA
TCTCAGTAAGAATGCGTATAAAAATGAAAATTACAACCGATTTTGTAAGTGCTGACGCCT
GAGGGAATAGTATGTGCGAGAGACTAATGGCTCGAGCCATACCCCTAGGCAAGCATGCAC
GTACAAAATCGTAAGATAAAAAAATAAGCAT
>>Alexandria University_2020-19_[48975..49327; length: 353 bp; RVRCO-FRAMESHIFT]_mvaS-SCC_(truncated 3-hydroxy-3-methylglutaryl CoA synthase)
TTATTTCTCTATCTTATATGTTCTGATATGGTCTTCTATACTGTATAAGTATACTTTTGA
ATATGGATCTTGTGTCAATTCACGTTCGAAATCAAATTCTTGATTATCAAATCTGTTAAA
GAATGTTTCGTATTCTTCGACTGATAATTGCTCTCTAGATTCTAGCATATTTAAGTGTTT
CTCTTTATCTAATGCTTTGTCATATCCTTTAACGATTGAACCACTAAAGATTTCTCCTAC
TGCTCCTGAACCATAACTAAATAGACATACTTTCTCTTCTGGTTGGAATGTGTGGTTCTG
TAATAACGAAATTAAACTTAAGTATAATGATCCTGTATAAATGTTACCAACAT
>>Alexandria University_2020-19_[49336..49369; length: 34 bp]_Teg143_(trans-encoded RNA associated with tnpIS431)
CATAATACGGTTCTGTTGCAAAGTTGAATTTATA
>>Alexandria University_2020-19_[49344..49359; length: 16 bp]_IR_IS431_(inverted repeat of IS431)
GGTTCTGTTGCAAAGT
>>Alexandria University_2020-19_[49400..50074; length: 675 bp; FRWRD]_tnp_IS431-06_(transposase for IS431)
ATGAACTATTTCAGATATAAACAATTTAACAAGGATGTTATCACTGTAGCCGTTGGCTAC
TATCTAAGATATACATTGAGTTATCGTGATATATCTGAAATATTAAGGGAACGTGGTGTA
AACGTTCATCATTCAACGGTCTACCGTTGGGTTCAAGAATATGCCCCAATTTTGTATCAA
ATTTGGAAGAAAAAGCATAAAAAAGCTTATTACAAATGGCGTATTGATGAGACGTACATC
AAAATAAAAGGAAAATGGAGCTATTTATATCGTGCCATTGATGCAGAGGGACATACATTA
GATATTTGGTTGCGTAAGCAACGAGATAATCATTCAGCATATGCGTTTATCAAACGTCTC
ATTAAACAATTTGGTAAACCTCAAAAGGTAATTACAGATCAGGCACCTTCAACGAAGGTA
GCAATGGCTAAAGTAATTAAAGCTTTTAAACTTAAACCTGACTGTCATTGTACATCGAAA
TATCTGAATAACCTCATTGAGCAAGATCACCGTCATATTAAAGTAAGAAAGACAAGGTAT
CAAAGTATCAATACAGCAAAGAATACTTTAAAAGGTATTGAATGTATTTACGCTCTATAT
AAAAAGAACCGCAGGTCTCTTCAGATCTACGGATTTTCGCCATGCCACGAAATTAGCATC
ATGCTAGCAAGTTAA
>>Alexandria University_2020-19_[50134..50562; length: 429 bp; RVRCO]_Q4LAG7_(putative protein/VOC family protein)
CTAATTTTTTCTCTTTGTAAATAAATGCAAAGAGATACCATAAGGATCTCTTACATAACC
ATAACCTTCAGTATAGAATTCTGGACTAAATGTTTTCAATACCTCACTGCCTTTTTCTAT
TAACTGGTCATATACATGTTTAGTTTCTTCTACTTGGTCAAAAGTGAGACAAAGAGATAT
ATTATTACCTTGTGTTATGGGCAAACCTTCAGTGTCATCTGCGATCATAATTTTTATATC
TCCAAATTGAAGTACACATTGATCAATTTTATTTAAATCATTTTCGTCAATATTAAGTTT
CTTATCTATAGGTCTATCTTTAATACGTTGAATATACAGTGTTTTAGCGCCAAACAGCTC
TTCATACAACTTTTTTAAACCCTCTGCATTTTGAGTGATTAAAAAATATGGACTTACTTG
AAATTTCAT
>>Alexandria University_2020-19_[51025..51058; length: 34 bp]_IRl_IS256_(inverted repeat left of tnpIS256)
GATAAAGTCCGTATAATTGTGTAAAAGTAAAAAG
>>Alexandria University_2020-19_[51126..52297; length: 1172 bp; FRWRD]_tnp_IS256_(transposase for insertion sequence IS256)
ATGACCCAAGTACATTTTACACTGAAAAGCGAAGAGATTCAAAGCATTATTGAATATTCT
GTAAAGGATGACGTTTCTAAAAATATTTTAACAACGGTATTTAATCAACTAATGGAAAAT
CAACGAACAGAATATATTCAAGCAAAAGAATATGAACGAACAGAAAACCGACAAAGTCAA
CGAAATGGCTATTATGAGCGCAGCTTTACGACACGTGTAGGCACGCTAGAATTAAAAGTA
CCCAGAACACGTGATGGCCATTTTTCACCCACAGTGTTTGAACGTTATCAACGAAACGAA
AAAGCCCTCATGGCTTCAATGTTGGAAATGTATGTATCAGGCGTTTCAACTCGTAAAGTA
TCAAAAATTGTGGAAGAACTTTGTGGTAAATCCGTCTCTAAGTCCTTCGTTTCTAGCTTA
ACAGAACAGCTAGAACCTATGGTTAACGAGTGGCAGAATCGTTTATTATCAGAAAAAAAT
TATCCTTACTTAATGACCGATGTACTCTATATAAAAGTACGAGAAGAAAATCGAGTACTC
TCAAAAAGCTGTCATATAGCGATTGGAATAACCAAAGATGGCGACCGTGAAATTATCGGC
TTCATGATTCAAAGTGGCGAAAGCGAAGAGACCTGGACAACATTTTTTGAATACCTAAAA
GAACGCGGTTTACAAGGTACGGAACTCGTTATTTCTGATGCGCACAAAGGATTAGTCTCT
GCCATTAGAAAATCCTTCACCAACGTAAGTTGGCAAAGATGCCAAGTTCACTTCCTAAGA
AATATCTTTACCACCATTCCTAAAAAAATTCAAAATCTTTCAGAGAAGCTGTTAAAGGAA
TTTTTAAGTTCACAGATATTAACTTAGCGCGTGAGGCTAAAAATCGATTGATTCATGATT
ATATCGATCAACCAAAATATTCAAAAGCTTGCGCATCATTGGATGATGGATTCGAAGACG
CCTTTCAATATACCGTACAAGGAAATTCCCACAATCGACTAAAGAGTACCAATCTAATTG
AACGACTGAATCAAGAAGTACGCAGAAGAGAAAAGATTATTCGCATCTTCCCCAATCAAA
CATCAGCCAATCGCTTAATTGGAGCCGTTCTTATGGACCTACATGATGAATGGATTTATT
CTTCAAGAAAATACATCAATTTTGATAAGTAG
>>Alexandria University_2020-19_[52309..52346; length: 38 bp]_IRr_IS256_(inverted repeat right of tnpIS256)
ACATTGTATAGCATTTTACACAGGAGTCTGGACTTGAC
>>Alexandria University_2020-19_[52350..52811; length: 462 bp; FRWRD-TRNC]_repB (RepB family plasmid replication initiator protein)
GAAATGACTAGGCTTAAATCTACATATTCTAAAAATATGTTTAGATTACTTAAACAATAC
AAACATACAGGCTATTTAAAAATTCACATCGATGATTTTAAAAATCGTTTAGATATACCT
AAATCTTATCGTATGACTGATATTAACAAAAATGTTTTTAAACCTATTATTATTGAATTA
GGTTCTATATTTAATAATCTTACTATCAATAAAATCAAAGCGAAAAAAGGGCGTAAAATT
GAATGGATAGAGTTCACATTTGACGCTGAGAAACGCATTCATAACAAACGACAACCTCAA
ATGTCCAAGATAGATAAATCAAGACAATATGTGAGGCGTGAAAAGACGCCTAAATGGTTA
GAAGAACGGTCATATGAAAAGCAACCTCAAAAAGATTACGACCCACAATTAGAGAAAGAA
CGAGAGGATTTTTTAAAACAACTTGAACTGAATTGGGAATAA
>>Alexandria University_2020-19_[52898..53239; length: 342 bp; FRWRD]_Q6GIY4_(putative DNA-binding protein)
ATGAAATTAGCTGAAGCTATAAAAGAACAGAGAGAATTAAAAGGATGGTCTCAAGAGGAA
TTAGCCAATATATTAAAGGTTTCCAGACAAAGTGTTTCTAAATGGGAAAGTGCCAAAAAC
TATCCTTCCTTAGATATTTTGATTGCTATGAGCGATTTATTCGGAATCTCTTTAGAGCAT
TTAATTAAAGGAGATGCACGTTTTAAAAAAGTTATTTTAGAGGGAAATTATAGAGAGAGT
AACAGGGTACCTTCCATAGTTGATTTTCTTTATGATTTTTGGTGGCTTTTCTTTCCTGTT
GCCGGATTTTTAGTTTGGGCCATTCATTCGTTCATGGGTTGA
>>Alexandria University_2020-19_[53388..53599; length: 212 bp]_sprA_L9_(small pathogenicity island RNA A, Locus 9)
GCACCAAACCCCGAACTATTCGCCGTAGTTCGGGGTTTTTTGGTGAATTGGCTTTAATCG
TCTATATTATTTTTTATCACGTTTATGGAGCTAATAACCAAATAACGTAACGAGACAACC
ACTGATTGCCGTTGTCATGATGTGAACAAGAATTTCATTCATAAATCGCACCTCCTCTCT
ACGCCGAATTGACATCTGAGAGATAGACGACC
>>Alexandria University_2020-19_[54103..54846; length: 744 bp; RVRCO]_parA_pMW2_(plasmid replication-associated protein)
TTAGTTACCAAATAGACGACTCCAAAACCCCTTTTTAGCTTCCGTTTCTTCACTCTTTTT
CTTCTATATCACTATCATTGTCATTTGGATTAGCTGAAACGTCTTCTCTTTGTGCTTCTT
CACCTTGTGTACTTTCGTCGCTTTGACTTCCAGATATATCCTTATATTGAATCTCTGTTT
CTTTAGTTTCTTCCTGATCTCGGTTAATATTTACAGGACTAGTAGTATATGTTTTTTCTT
GTGCATCAACGTTTTGTCTAGCGTTAGTAGATGTATCAAAGGGATAATTAAGGTGTTTTT
CTTTTTCTAATTGATTTTCTAATTTTTGAATCTTTTTATTACTCTCTAATGCCAGAACTT
GCTGATTCTCAAGCAATTTTGATCTTTCTTGCAACTCTTTTCTGTAAAATTCAATTGTTG
TTTCATGACGACTTTCTTGTTTTTCAATTTGATTATTTAAAGTATTAATCTGATTTTTAA
GTATTTCTACTATTTGAGCATCGCTTTTAGATTCAAAATTAATATTATCCGACTCTTTTT
TTGTTTGTCTTCAGTAGCACTTTCAAAACCATATTTCTTTTTATTTTCATTTACTCTTTG
AATGATTTTTTCTATATCGGTATCTTCTTTAATAAACGAAGTGTTTTCCTGTTTTATTGT
CTCTATATTCAATCTCTTAATATTATTAAAAATCGTTTGCTTACTAACCCCTAATTCTTC
ACTCAACCTTTTTACACTTTTCAT
>>Alexandria University_2020-19_[55256..56217; length: 962 bp; FRWD]_repA3_pSAS_(plasmid replication initiator protein A)
ATGTCAATTAAACTTTACAACATAAATGAGGAATACAGAGAAAAGTTTTATCAAATACCG
AAAGTATTTTTTACAAATCCTAAATATATCAAGTTATCCAATGATGCAAAAATGGCATGG
GGTATTCTTAGAGATCGTTTAGATTTATCAATTAAAAATGGTTGGGTTGATTCTAAAACA
GGTAATATTTATTTTTATTACAAAAATGAAAACCCACAAAATATATTAAATTGTAAAAAA
GATAAAGTAATTAAAATAAAGAAAGAACTTAATTGAAGCCGAATTACTACTACAAGAAAG
ACAAGGTTTAAATAAGACAAATAAACTTTATTTAGTTAAACCAGAAGTAACAGAAGATGA
TATTTATAAAATTCAAAAGCAAGAAAACACTGTTGAGAGCAGCAATGGCAAGGAAGTCGG
AAAAACCGACTTCAAGAAGTCGATAAAACAGAATCTAATGATACTGAACTTAGCTATACT
GAATCTAACAATACTGAAATAAATGATATGAATGACTTGAATGATATAGAGTCCGAAAAT
GAAATTAGTAATCATTCAAGTCAATGCAAGGTTATTTAATGCAAACAATTTTAACTGAAT
TTGAAGAAACACATGCACTTTATATGCGCCGTAAAAACATGAAACAATATAATATCTTTA
ATCAATCATTCAAATGATTTTATAACAATCAAAGATACATCAAAATATTTCGTTAAATCA
TCTGACTTTTTAACTGATAGCGATGAAAAAATCAAGAAATTGTCAGTGATCTAGAAAAAG
ATTTGTATCGAAAACGTATGTTAAGTTATGGTGGATTGCTTAAATAAAAACATAAAATTT
TAAACTTAGACGATGCTGAAGATGGCAATTTAATTAATACAAGTGATGAAGATAAAATAG
CAAATGAAGAAGAAAAGGCACATTCGATTACGGCAATTTTGAAAAGCAAAATTATTATTT
AA
>>Alexandria University_2020-19_[57434..58051; length: 618 bp; FRWRD]_cadD_pSAS_(cadmium transport protein D)
ATGATTCAAACGGTTGTTGCTGCTGCTGTTCTTTATATTGCTACAGCAGTTGATTTATTA
GTAATTTTATTAATATTTTTTGCTAGAGCAAAGACTAGAAAAGAATATAGAAATATTTAT
GTTGGTCAATATTTAGGGTCTATTATTTTAATATTAGTTAGTTTGTTTTTAGCTTTTGTA
TTAAATTATGTTCCAGAAAAGTGGATATTAGGTTTATTGGGTTTAATACCAATTTATCTT
GGAATTAAAGTGGCTATTTATGATGATTGTGAAGGAGAAAAGAGAGCTAAAAAAGAATTG
AATGAAAAAGGATTGTCTAAATTAGTTGGTACGGTTGCAATTGTTACGATAGCAAGTTGT
GGCGCCGATAATATTGGTTTATTTGTTCCTTATTTTGTGACATTAAGTGTTACTAATTTA
TTACTTACTCTGTTTGTCTTTTTAATTTTAATTTTCTTCTTGGTGTTTACTGCACAAAAA
TTAGCTAATATCCCAGGAATTGGAGAAATTGTTGAGAAATTTAGTCGTTGGATTATGGCT
ATCATTTATATAGCTTTAGGTTTATTTATTATTATTGAAAATGACACTATTCAAACAATT
TTAGGATTTATATTTTAA
>>Alexandria University_2020-19_[58070..58417; length: 348 bp; FRWRD]_cadX_pSAS_(putative regulator of cadmium efflux)
ATGAGTTATGAAAATACTTGTGATGTGATCTGTGTACATGAGGATAAAGTTAACAATGCT
TTAAGTTTTTTAGAAGATGATAAATCTAAGAAATTACTTAACATTTTAGAAAAAATTTGT
GATGAGAAGAAATTGAAAATCATATTATCTTTGATTAAAGAAGATGAGTTGTGTGTTTGT
GATATTTCTTTGATATTGAAAATGAGTGTTGCTTCAACTTCACATCATTTAAGGCTTTTA
TATAAAAATGAGGTACTTGATTTTTATAAAGATGGAAAGATGGCATATTATTTTATTAAA
GACGATGAAATAAGAGAGTTTTTCTCTAAAAATCAGGAGGGTTTTTGA
>>Alexandria University_2020-19_[58534..58754; length: 221 bp]_sprA_L4_(small pathogenicity island RNA A, Locus 4)
GGTCGCCTATCTCTCAGGCGTCAATTCAGACGCAGAGAGGAGGTGCATTACTTTGCTAAT
CATTTTCGTTCACATCATAGCACCAGTCATCAGTGGCTGTGCTGTTGCGTATTATACTTA
TTGGCTTAGTAAACGCAACAAATAATTAATAGGCGACTTTATAAGCCAGCATCGAAAAAA
TCCCCACACTATTGCAGTAGTGTGGGGATTGGTGCATTAAT
>>Alexandria University_2020-19_[58586..58678; length: 93 bp; FRWRD]_ldr_fst_pSK1_(toxin, Fst-like toxin-antitoxin system)
TTGCTAATCATTTTCGTTCACATCATAGCACCAGTCATCAGTGGCTGTGCTGTTGCGTAT
TATACTTATTGGCTTAGTAAACGCAACAAATAA
>>Alexandria University_2020-19_[58653..58728; length: 76 bp]_fstAT_plasmid_(Fst antitoxin sRNA)
ATTGGCTTAGTAAACGCAACAAATAATTAATAGGCGACTTTATAAGCCAGCATCGAAAAA
ATCCCCACACTATTGC
>>Alexandria University_2020-19_[58890..59414; length: 525 bp; FRWRD]_DUF4062 (DUF4062 domain-containing protein)
ATGAGTAATACTAAAATTAAATATCAAATTTTTATTTCATCAACTTATTTAGATTTAATA
GAAGAGCGTCAAGCAGTAGTAGAAGCAGTTTTAAACAGTAATAATATTCCAGCAGGTATG
GAACTTTTTAACTCAAGTAGTAAAAGCCAATGGGAAATAATAACACAATGGATCAATGAA
TCAGATGCAGTGATATTATTGTTAGGTTCTAGTTATGGAACAATTGATAGTGAAGAAAAT
ATTAGCTATACAGAAATGGAGTACAATTTTGCTAAATCTTTAGGTAAACCTATATATGTT
TTTGAGATGAATAAAGCATCTACCGAATCCGCGGAAAAGTCTAAAAAATTAGATGAGTTT
AAGACAAAAGTTAAAGAAAATAGACTAATTAGTCCAAATATTAATGATATTTCGGAATTA
AAAAGTAAAGTATCTCAGACTTTAATGCAAAGTGTACCTAGTGAAATTAAAGAAAATAGT
GGATGGATAAGAGTACAGGATTGTGGTAAAAATGTAAAAAAATAA
>>Alexandria University_2020-19_[59958..60569; length: 612 bp; FRWD]_sin_(plasmidic DNA recombinase)
ATGATTGTGGGCTATGCGCGGGTATCATCAGTAGATCAAAATTTAGAAAGACAACTTGAA
AATTTAAAAACATTTGGTGCTGAAAAAATTTTTACAGAAAAACAATCAGGTCAATCTATA
GAAAACAGACCCGTCTTTCAAGAAGCATTGAACTTTGTGAGAATGGGAGATCGTTTTGTC
GTGGAATCAATTGATCGTTTAGGTCGTAATTATGATGAAGTCATTAATACCGTTAATTAT
CTTAAAGAGAAAGAAGTACAATTGATGATTACCAGTCTACCAATGATGAATGAAGTCATT
GGTAATCCATTATTAGATAAATTTATGAAAGATTTAATTATACAGATATTAGCAATGGTT
TCAGAACAAGAAAGAAATGAAAGTAAACGTCGACAAGCTCAAGGGATTCAAGTTGCGAAA
GAGAAAGGCGTATATAAAGGACGACCTTTATTATATTCTCCCAATGCGAAAGATCCTCAA
AAACGTGTTATCTATCATCGTGTTGTAGAAATGTTAGAGGAAGGCAAAGCGATTAGTAAA
ATTGCGAAAGAAGTGAATATTACAAGACAAACTGTTTATAGAATTAAACACGATAACGAT
GATTTGTTTTAA
>>Alexandria University_2020-19_[60719..61564; length: 846 bp; RVRCO]_yitT (YitT family protein)
TTAATATATATCTGATTTTTTCATATTTCCAGCCTTAACTTCTGCTGTATCATATATTGC
GATAAATGCGTCTGGGTCTACATCATTTATAATTTCTTTAAGTTTTTGTTCTTCGAGTTT
ATTAATAACACAAGAAATTTCTACAAATGAATTATTTTCTTCATCAATAGTCACTTTTGT
AAATGTGCAATACCTTCCCAGTCTTTCTTTAATTTCTTTATTCATAATGTCATAATCTTT
TGTAATAATTTTAAACGTTTTCGAACCACTTAGTCCTTCTTCAATAATATGTATAACTTT
TGAAGCAATAAAATATGCGAGCGCTGATAAAATGGCACCTTTAAAGCCAAAAACAGTAGA
AACAAGTATAAATACGAATGTATTGAGAAATAAAATTAAATCACTTGTTCCGAAAGGTAA
CTTTCTAGATAATAAAACGGCTAACATATCTATACCATCTAATGCCCCACCATTTCTAAG
GGCAAGACCCATGCCTAATCCAATAACAACTCCACCAACTACAGTAATAAGTAGTGAATC
ACCTTCAATAATTGTTGGTACATGATGCATAATCGAAGTGAATATAGATAATGATAAGAT
ACCTATTATTGAAAATATAGCAAACTTACGTCCGATTTGTTTATAACCTAACCATATAAA
TGGTAAATTGATTATTCCTATTAATATTCCTAAAGGTAAACCAAACAAAGTGGAACCTAC
AATACTAATCCCTGTGACTCCTCCGTCAGAAACGTTATTTGGGATTAATATAGATTCCAA
ACCATATGCTGTAATAAGTGCCCCAATTATAATAAGTAAAATCCTGCCGAATGATATAAT
CACCAT
>>Alexandria University_2020-19_[61826..62422; length: 597 bp; RVRCO]_ (gamma-glutamyltransferase family protein)
TTATCTGGTTCCTACATCATTTGCAATTTCAGTTTTTTTATTTTTAATATGATAAATACC
TGCTTGAACACTTCCAAAATTAGGATTATCTTTTTCTTCTTTAATATTGTAACCTTGATT
TTGAAGTATATCTAAATACTTTTTATTCATCCCTTTTTCAAAATGTACTGTATTACCATC
ATTATAAAATCTAGGTTTATATATACTATCTTGCAACGATCCATTACCTCTAAGGTAATC
AATAATTACTTCATTAAGAATAGTTGGTATTTTATTTCCACCAGGGCTACCAATTCCCAT
ATAGTAGTCTGGTCCAACTATAATTGTTGGAGATATATATGACCTTGGCACAGTATTTTT
AGCATGATAATTGTTACTATCTTTATTATCAGAGAAGTTCGTCATGGAATTATTCATATA
GAATCCTTCATCCATATATTTACCAGACCCAAAGTATCCTGATAGTGTATTTGTCGTACT
CGTCATTTGACCTTGTTTGTTAACGACTACAAAGTGTAAAGTACTCGTTTTCTTAACACT
ATTATCGCTAATAGAGTCAGATGTATTTTGATTGTTATATTTATTACTTATATACAT
>>Alexandria University_2020-19_[62432..62447; length: 16 bp]_IR_IS431_(inverted repeat of IS431)
GGTTCTGTTGCAAAGT
>>Alexandria University_2020-19_[62488..63162; length: 675 bp; FRWRD]_tnp_IS431-06_(transposase for IS431)
ATGAACTATTTCAGATATAAACAATTTAACAAGGATGTTATCACTGTAGCCGTTGGCTAC
TATCTAAGATATGCATTGAGTTATCGTGATATATCTGAAATATTAAGGGAACGTGGTGTA
AACGTTCATCATTCAACGGTCTACCGTTGGGTTCAAGAATATGCCCCAATTTTGTATCAA
ATTTGGAAGAAAAAGCATAAAAAAGCTTATTACAAATGGCGTATTGATGAGACGTACATC
AAAATAAAAGGAAAATGGAGCTATTTATATCGTGCCATTGATGCAGAGGGACATACATTA
GATATTTGGTTGCGTAAGCAACGAGATAATCATTCAGCATATGCGTTTATCAAACGTCTC
ATTAAACAATTTGGTAAACCTCAAAAGGTAATTACAGATCAGGCACCTTCAACGAAGGTA
GCAATGGCTAAAGTAATTAAAGCTTTTAAACTTAAACCTGACTGTCATTGTACATCGAAA
TATCTGAATAACCTCATTGAGCAAGATCACCGTCATATTAAAGTAAGAAAGACAAGGTAT
CAAAGTATCAATACAGCAAAGAATACTTTAAAAGGTATTGAATGTATTTACGCTCTATAT
AAAAAGAACCGCAGGTCTCTTCAGATCTACGGATTTTCGCCATGCCACGAAATTAGCATC
ATGCTAGCAAGTTAA
>>Alexandria University_2020-19_[63206..63221; length: 16 bp]_IR_IS431_(inverted repeat of IS431)
ACTTTGCAACAGAACC
>>Alexandria University_2020-19_[63467..64261; length: 795 bp; RVRCO]_aphA_(3'5'-aminoglycoside phosphotransferase)
CTAAAACAATTCATCCAGTAAAATATAATATTTTATTTTCTCCCAATCAGGCTTGATCCC
CAGTAAGTCAAAAAATAGCTCGACATACTGTTCTTCCCCGATATCCTCCCTGATCGACCG
GACGCAGAAGGCAATGTCATACCACTTGTCCGCCCTGCCGCTTCTCCCAAGATCAATAAA
GCCACTTACTTTGCCATCTTTCACAAAGATGTTGCTGTCTCCCAGGTCGCCGTGGGAAAA
GACAAGTTCCTCTTCGGGCTTTTCCGTCTTTAAAAAATCATACAGCTCGCGCGGATCTTT
AAATGGAGTGTCTTCTTCCCAGTTTTCGCAATCCACATCGGCCAGATCGTTATTCAGTAA
GTAATCCAATTCGGCTAAGCGGCTGTCTAAGCTATTCGTATAGGGACAATCCGATATGTC
GATGGAGTGAAAGAGCCTGATGCACTCCGCATACAGCTCGATAATCTTTTCAGGGCTTTG
TTCATCTTCATACTCTTCCGAGCAAAGGACGCCATCGGCCTCACTCATGAGCAGATTGCT
CCAGCCATCATGCCGTTCAAAGTGCAGGACCTTTGGAACAGGCAGCTTTCCTTCCAGCCA
TAGCATCATGTCCTTTTCCCGTTCCACATCATAGGTGGTCCCTTTATACCGGCTGTCCGT
CATTTTTAAATATAGGTTTTCATTTTCTCCCACCAGCTTATATACCTTAGCAGGAGACAT
TCCTTCCGTATCTTTTACGCAGCGGTATTTTTCGATCAGTTTTTTCAATTCCGGTGATAT
TCTCATTTTAGCCAT
>>Alexandria University_2020-19_[64354..64884; length: 531 bp; RVRCO]_sat_(streptothricine-acetyltransferase)
CTAAAACCTTAAATACCAGAAAACAGCTTTTTCAAAGTTGTTTTCAAAGTTGGCGTATAA
CATAGTATCGACGGAGCCGATTTTGAAACCACAATTATGATAGAATTTACAAGCTATAAG
GTTATTGTCCTGGGTTTCAAGCATTAGTCCATGCAAGTTTTTATGCTTTGCCCATTCTAT
AGATATATTGATAAGCGCGCTGCCTATGCCTTGCCCCCTGAAATCCTTACATACGGCGAT
ATCTTCTATATAAGCGTACCGGTTCCAATTTTTTCGCAGTTTAACTTTTCCGACGCATTT
ATCGTCTTGGTAGTAAAGATATATTATCTTATCAGTATTGTCAATATATTCAAGGCAATC
TGCCTCCTCATCCTCTTCATCCTCTTCGTCTTGGTAGCTTTTTAAATATGGCGCTTCATA
GAGTAATTCTGTAAAGGTCCAATTCTCGTTTTCATACCTCGGTATAATCTTACCTATCAC
CTCAAATGGTTCGCTGGGTTTATCGATATCTTTCAGGTGCCCTGCTTTCAT
>>Alexandria University_2020-19_[64893..65529; length: 637 bp; RVRCO-TRNC]_aadE-trnc_(streptomycin/aminoglycoside 6-adenyltransferase)
TCACTGTTCCCGCCTCTCTTCTATATCAGCGGCATATGTGCTATCCAGGCAGCCGGTTTT
ACCAGTGTATTTTTTATACATGTCCCTGGTATATTTTGTTATATTCCTATCATACTCCGG
ATAGGCATAATGAAGCCTTTCCGCCACCTCACCGGATACCGCCCTGAACAATTGATGGCA
TAGAAATAATGCTTCCCATATGTTTTCATAGGAATCCATCCGGTAGGTGGACAAAAGTTT
CTCCCACAAATCCTCGGATATATACCTTTCAATAAACTTATAGTTCTTGCCTACACTTAA
TTTAAAGCCTGTTTCGATGCCGACCTTCCATGATATCATTCTCAGCAGCTCATGGCGAAC
AATCTGATTAAAATGATCAATAGCAAATAAAATTTCCTTACGGCACAATCCTTTAATAAC
ATAAGGTGTTACATTCCAAAATTCATTGCAGCAATCATCATACTCCCTTGCGCTTGGCTT
TCTTACATGATAATCTATATCAGTCGGAACTATGTCCCTTTTAATTCTACAATCTTTATC
AATTAGAACCTTTATTAATTTATCGCCCTTTAGGTAATTATCTAACTCTTCCAAGGGCAA
TAAGGTAAGATCAATTTTATTGTAATCATCAAATAGC
>>Alexandria University_2020-19_[66227..66242; length: 16 bp]_IR_IS431_(inverted repeat of IS431)
GGTTCTGTTGCAAAGT
>>Alexandria University_2020-19_[66286..66960; length: 675 bp; RVRCO]_tnp_IS431-06_(transposase for IS431)
TTAACTTGCTAGCATGATGCTAATTTCGTGGCATGGCGAAAATCCGTAGATCTGAAGAGA
CCTGCGGTTCTTTTTATATAGAGCGTAAATACATTCAATACCTTTTAAAGTATTCTTTGC
TGTATTGATACTTTGATACCTTGTCTTTCTTACTTTAATATGACGGTGATCTTGCTCAAT
GAGGTTATTCAGATATTTCGATGTACAATGACAGTCAGGTTTAAGTTTAAAAGCTTTAAT
TACTTTAGCCATTGCTACCTTCGTTGAAGGTGCCTGATCTGTAATTACCTTTTGAGGTTT
ACCAAATTGTTTAATGAGACGTTTGATAAACGCATATGCTGAATGATTATCTCGTTGCTT
ACGCAACCAAATATCTAATGTATGTCCCTCTGCATCAATGGCACGATATAAATAGCTCCA
TTTTCCTTTTATTTTGATGTACGTCTCATCAATACGCCATTTGTAATAAGCTTTTTTATG
CTTTTTCTTCCAAATTTGATACAAAATTGGGGCATATTCTTGAACCCAACGGTAGACCGT
TGAATGATGAACGTTTACACCACGTTCCCTTAATATTTCAGATATATCACGATAACTCAA
TGCATATCTTAGATAGTAGCCAACGGCTACAGTGATAACATCCTTGTTAAATTGTTTATA
TCTGAAATAGTTCAT
>>Alexandria University_2020-19_[67001..67016; length: 16 bp]_IR_IS431_(inverted repeat of IS431)
ACTTTGCAACAGAACC
>>Alexandria University_2020-19_[67025..67444; length: 420 bp; FRWRD-TRNC]_repA5 (plasmid replication initiator protein A)
TATATTAGTCAAAAAGAATGGCTAGAAATGTGGCGTGATGTCACAGGAAATTCTGAAATC
ACACAAGTACATATACAAAAAGTTAAGCAAAATAATAATAAAGAACTTTACGAAATGGCT
AAATATTCTGGTAAGGATAATGACTATTTAATTAATCAAAAAGTGTTCGATGCATTTTAT
AAAGCGTTAAAAGGAAAACAAGTTCTTGTTTATTCTGGACTGTTTAAAGACGCAAGAAAG
AAATTAAAAAATGGCGAATTAGATTACTTAAAAGAAGTTGATCCGACCGAATATATTTAT
CAAATTTTTTATACTTGGAATAAAAAAGAGTATTTAGCGAGTGAAATTTTTGATTTAACA
GAGAGTGAAAAACAAGAAATTAATCATCAAATGATTGATGAAATTGAAGAAGAAAAATAA

>>Alexandria University_2020-19_[68295..68855; length: 561 bp; RVRCO]_TIGR00730 (TIGR00730 family Rossman fold protein)
TTAATAACTTCTAACTTTTGGGGCTTTATAGTTTTTTATAAATTCTTCGATTTCTTGGAA
TGAATTTGAGAATAGTATTTTATCTCTATCTTCCTGAGTTAAAAACTCGTTTGAAACCAT
TTGATCGTAGAATTGTTCGATAAGTGAATAATAATTATTTGTATTGAAAAAAATACACGG
GTTGTTGTTTTGACCAACTCTTGACCATGATACAACTTCAGTGATTTCTTCTAAAGTTCC
AGGACCACCGGGAAGAGCTATACATACATCGCCTTTTTCTAAAATAACTTCTTTTCTTTC
TGACATACTTTCCACGATTATTAGTTCGTCTAATTTGTCATGAGCTAACTCTCTTTGTTG
TAAAAACGTAGGCATTACACCGATTGTTTTTCCGTTGTTATGTATTACAGTATTTGCGAT
TGTACCCATTAGTCCTGCATTTCCGCCACCAAATACTAAAGTATGATTATTTTTAGCTAT
CCATTCTCCTAATTGAATCGCACTATTTTCGTATTCTTTTTTGTTTCCTTTGCTCGCTCC
ACAATAGACGATAATATTCAT
>>Alexandria University_2020-19_[68908..68923; length: 16 bp]_IR_IS431_(inverted repeat of IS431)
GGTTCTGTTGCAAAGT
>>Alexandria University_2020-19_[69025..69537; length: 513 bp; FRWRD]_pre3_pUB110 (plasmid replication enzyme B)
GTGCATATAATTTTAACTTTGCAACAGAACCATAAAGATAATTCTTATAATCAGCACATG
CATGTATTGGTATGTGTGGAACCAACTTATTTTAAGAATACAGAAAACTACGTGAATCAA
AAACAATGGATTCAATTTTGGAAAAAGGCAATGAAATTAGACTATGATCCAAATGTAAAA
GTTCAAATGATTCGACCGAAAAATAAATATAAATCGGATATACAATCGGCAATTGACGAA
ACTGCAAAATATCCTGTAAAGGATACGGATTTTATGACCGATGATGAAGAAAAGAATTTG
AAACGTTTGTCTGATTTGGAGGAAGGTTTACACCGTAAAAGGTTAATCTCCTATGGTGGT
TTGTTAAAAGAAATACATAAAAAATTAAACCTTGATGACACAGAAGAAGGCGATTTGATT
CATACAGATGATGACGAAAAAGCCGATGAAGATGGATTTTCTATTATTGCAATGTGGAAT
TGGGAACGGAAAAATTATTTTATTAAAGAGTAG
>>Alexandria University_2020-19_[69641..69703; length: 63 bp; FRWRD]_lp_tetL_(leader peptide of tetL)
ATGAAGTGTAATGAATGTAACAGGGTTCAATTAAAAGAGGGAAGCGTATCATTAACCCTA
TAA
>>Alexandria University_2020-19_[69737..71113; length: 1377 bp; FRWRD]_tetL_(tetracycline efflux protein variant L)
GTGAATACATCCTATTCACAATCGAATTTACGACACAACCAAATTTTAATTTGGCTTTGC
ATTTTATCTTTTTTTAGCGTATTAAATGAAATGGTTTTGAACGTCTCATTACCTGATATT
GCAAATGATTTTAATAAACCACCTGCGAGTACAAACTGGGTGAACACAGCCTTTATGTTA
ACCTTTTCCATTGGAACAGCTGTATATGGAAAGCTATCTGATCAATTAGGCATCAAAAGG
TTACTCCTATTTGGAATTATAATAAATTGTTTCGGGTCGGTAATTGGGTTTGTTGGCCAT
TCTTTCTTTTCCTTACTTATTATGGCTCGTTTTATTCAAGGGGCTGGTGCAGCTGCATTT
CCAGCACTCGTAATGGTTGTAGTTGCGCGCTATATTCCAAAGGAAAATAGGGGTAAAGCA
TTTGGTCTTATTGGATCGATAGTAGCCATGGGAGAAGGAGTCGGTCCAGCGATTGGTGGA
ATGATAGCCCATTATATTCATTGGTCCTATCTTCTACTCATTCCTATGATAACAATTATC
ACTGTTCCGTTTCTTATGAAATTATTAAAGAAAGAAGTAAGGATAAAAGGTCATTTTGAT
ATCAAAGGAATTATACTAATGTCTGTAGGCATTGTATTTTTTATGTTGTTTACAACATCA
TATAGCATTTCTTTTCTTATCGTTAGCGTGCTGTCATTCCTGATATTTGTAAAACATATC
AGGAAAGTAACAGATCCTTTTGTTGATCCCGGATTAGGGAAAAATATACCTTTTATGATT
GGAGTTCTTTGTGGGGGAATTATATTTGGAACAGTAGCAGGGTTTGTCTCTATGGTTCCT
TATATGATGAAAGATGTTCACCAGCTAAGTACTGCCGAAATCGGAAGTGTAATTATTTTC
CCTGGAACAATGAGTGTCATTATTTTCGGCTACATTGGTGGGATACTTGTTGATAGAAGA
GGTCCTTTATACGTGTTAAACATCGGAGTTACATTTCTTTCTGTTAGCTTTTTAACTGCT
TCCTTTCTTTTAGAAACAACATCATGGTTCATGACAATTATAATCGTATTTGTTTTAGGT
GGGCTTTCGTTCACCAAAACAGTTATATCAACAATTGTTTCAAGTAGCTTGAAACAGCAG
GAAGCTGGTGCTGGAATGAGTTTGCTTAACTTTACCAGCTTTTTATCAGAGGGAACAGGT
ATTGCAATTGTAGGTGGTTTATTATCCATACCCTTACTTGATCAAAGGTTGTTACCTATG
GAAGTTGATCAGTCAACTTATCTGTATAGTAATTTGTTATTACTTTTTTCAGGAATCATT
GTCATTAGTTGGCTGGTTACCTTGAATGTATATAAACATTCTCAAAGGGATTTCTAA
>>Alexandria University_2020-19_[71355..71903; length: 549 bp; FRWD]_res_(plasmid resolvase)
ATGGCTAAAATTGGTTATGCACGTGTATCAACACAAGATCAAAGTCTTGATGGACAGATT
GATACACTTGAGGAATATGGTTGTGAACGTATCTTTAGCGAGAAAGCGAGTGGTCGCAAA
ACGAAAAGAACGGAACTTGATAAGTGTTTGGATTATTTACGGGAAGGAGATATTCTAGTT
ATCTATAAACTAGATCGTCTTGGACGTACAACGAAACAATTAATTGAGTTATCCCAATGG
TTCGATGAAAACAGCATTGATTTACATATTATTGATATGAATGTATCAACGAAAGATGCG
ATGGGCAAGATGTTCTTTACTATGATGAGTGCATTCGCTGAACTTGAAGCTAACTTATTA
AGTGAACGTACGAAAAAAGGATTAGAAGCAGCACGAGCAAGAGGGCGAAAAGGCGGGAGG
CCTTCATTACCTGACCATAAGAAAAGAGAAATTAAGTTTCTATACGATGAGCAAAAACTT
ACAGGAGAAGAAATTGCGAAACAAACAGGGGTAAGTCGTTCTACAGTATATAGGATGCTT
AAAGATTAA
>>Alexandria University_2020-19_[72165..72545; length: 381 bp; RVRCO]_blaI_(beta-lactamase repressor inhibitor)
TTACTTTTTACTAATATCATTTAAAATATCTCGCAATTCTTCAATTTCTTTGTTATTTAA
TTCTTCATTTTTCGCAAAATTCAACACTAAACTTTTCATATCCCCTCCATACAGTTTATT
AAGAAAGGTTTTAGCAGTTTTCATTTTAATATCGTCTTCTTTAATATTTGATGAGTAAAA
ATAAATATTTTCTGATTTGTATCGTTTTATAATCTCTTTTTTATATAGTCTTGTGATTAA
TGTTCTAATCGTTTTATCACTAACTTCTTTATATTTTTGAATTTCAACTACAATTTCATT
AGCTGATACTGATTTTTTATCCCATATTATATTCATAACATCCCATTCAGCCATAGATAT
TTCAACTTGCTTATTGGCCAT
>>Alexandria University_2020-19_[72535..74292; length: 1758 bp; RVRCO]_blaR_pUB101_(transmembrane beta-lactam sensor protein)
TTATTGGCCATTTAAAACACCCATTCCTTTTAATATTTTTTCACTTATTAATTCAGCATT
TTTCCCAGACGGGTTTCCATCTGATAAATGTGTAGCAAAATAATACTTATCATGATTTGT
AATTACGTAACCTACAAACCACCCATTATTATACTTCCCGTTTACTATACCTGTACCTGT
TTTCCCATACAGTTCATACTTTTCATTTTTCTTAATCAATAATGAAGAAGATAATTGATT
CTTTGCTTTTTTACTAAAATGGTTATTTTGTTCCATCATATTTTTAAAAACTATTACTTG
TTCAAGATTAGATATTTTCAAACTATCTTCCATCCAATAGCTTTTATAACTTCCCAAATT
TTCATTACCATAATTTAATTGCTTGAGTTGAGCCGCAGTATAGTTCTTTGGTATTTGATT
ACTAATACGTTCGAAGTACCAATTAACTGAATTTTGCATTGCTGTATTTAAATCTTGTTC
CTTATTCCAAGACTCGAAAAGATAATGTTTATGATTCCATGACATACGTGAATTTTTATC
ACTTATAATATGACGGTCAAGTCCAAACAGTGCTAAATAAATTTTGTAAGTTGAATCAGG
AGAATATCTTTTTCTACTTTCTTTTTCATTATAAATATAGTATTTGTCTTTCTTCATGCT
GTACATAACGAAAGATCCACTATTTGAACCAAAATTTTTACTTTCATCTAAAATTTGGTA
ATCGCTTTGTAAGGGCTTTTTATAATTATAATCAGTTAAGGATTGCCCCATTAAAAACTG
GCTTTGAATTATCATGATAAAAAAAGTAAAAATACAAATAAAAATTAGAATTAATTTTGA
CTGCTTTTTCAGATCGGCTTCTTTTATATTAATTAATCTATTTTTGAGTAATGATTTTTT
ACCATTAAATGAATGGCTTAATATATTTTTGTTGAAAAATGAGGTTTTTAATACGGAGTC
CATAATAGATTCCGCATAAGTTTTAAATTCATTTTTGTTAATATTATTAAGGACAAATCT
ATCGGCTTCTACTTCATTGTCATGAATTATCTTTCTTTTTACAATATGTACTAATGGATT
GTAACTCATAATAATAGAGAAGATATTAAAGATAATTAAATGTAAAGTATCTCTATTTTT
AGCATGAGCATATTCATGCAGTATTATATATTTTAGTCTTTTATCAATTACACTTTTAAA
ATATGAACTAGGAATCAAAATAATATATTTCCCATACCAAAAAGTTATTGGAGATTGAAT
AGCCTCTGCTTTTCGAATCACAATATTTTTTTTATATTGATGGTTGAAAAGTATCGTATC
TATTTTATTTTTTTCATTTTCGTTTAGATAAAGTGACTGTTTCTTTAAATATTTAAGATA
TAATAAGGCTTTCAAAAATTTAAAACTTAAAATAATAACTAAAACTATCCAAATAACTGT
GCAGATATTATCAATTGAATCCCAATTAAACTTATGGATATCTGTTGCGAACTCTTGAAC
AGGTTTGGTGGTAATTATGTTATGGTTCAAGTCGTGTGACTTACTTTCAACTGTGGGCGC
TTGATTATTCACATTATTAAATTTTATAAAAGAGAATTTAATTGGGATAAAAGGAATTAA
TCCAGCAAGCACAGTTAGATACCAAACTTTATAATTTAAACTATAATTAAAATAGCGTTT
TAATATGTACCTAAAAAATACTAACAATAGAAATATAAAACAAAAGCTTACTACACTCAT
TATTAGTAATTTAGCCAT
>>Alexandria University_2020-19_[74399..75243; length: 845 bp; FRWRD]_blaZ_(beta-lactamase)
TTGAAAAAGTTAATATTTTTAATTGTAATGGCTTTAGTTTTAAGTGCATGTAATTCAAAC
AGTTCACATGCCAAAGAGTTAAATGATTTAGAAAAAAATATAATGCTCATATTGGTGTTT
ATGCTTTAGATACTAAAAGTGGTAAGGAAGTAAAATTTAATTCAGATAAGAGATTTGCCT
ATGCTTCGACTTCAAAAGCGATAAATAGTGCTATTTTGTTAGAACAAGTACCTTATAATA
AGTTAAATAAAAAAGTACATATTAACAAAGATGATATAGTTGCTTATTCTCCTATTTTAG
AAAAATATGTAGGAAAAGACATCACTTTAAAAGAACTTATTGAGGCTTCAATGACATATA
GTGATAATACAGCAAACAATAAAATTATAAAAGAAATCGGTGGAATCAAAAAAGTTAAAC
AACGTCTAAAAGAACTAGGAGATAAAGTAACAAATCCAGTTAGATATGAGATAGAATTAA
ATTACTATTCGCCAAAGAGCAAAAAAGATACTTCAACGCCTGCTGCTTTCGGCAAGACTT
TAAATAAACTTATCGCAAATGGAAAATTAAGCAAAAAAAATAAAAATTTCTTACTTGATT
TAATGTTTAATAATAAAAACGGAGACACTTTAATTAAAGATGGTGTTCCAAAAGACTATA
AGGTTGCTGATAAAAGTGGTCAAGCAATAACATATGCTTCTAGAAATGATGTTGCTTTTG
TTTATCCTAAGGGCCAATCTGAACCTATTGTTTTAGTCATTTTTACGAATAAAGACAATA
AAAGTGATAAGCCAAATGATAAGTTGATAAGTGAAACCGCCAAGAGTGTAATGAAGGAAT
TTTAA
>>Alexandria University_2020-19_[75450..75507; length: 58 bp]_txbi_blaZ-1_(bidirectional rho-independent terminator of blaZ)
TCATCAATCGAAAAAGCAACGTATCTTATTTAAAGTGCGTTGCTTTTTTCTCATTTAT
>>Alexandria University_2020-19_[75612..76145; length: 534 bp; FRWRD]_sin_pI9789 (plasmidic DNA recombinase)
ATGATTGTTGGCTATGCGAGAGTATCATCGAACGATCAAAATTTAGAAAGACAACTTGAA
AATTTAAAGACGTTTTGTGCTGAAAAAATATTTACAGAAAAACAGTCTGGGAAATCTATT
GAAAATAGACCAGTACTTCAAGAAGCACTTAACTTTTTGAGGATGGGAGATCGGTTTGTA
GTAGAATCCATTGATTGTTTAGGTCGTAATTATGATGAAGTGGTTGGCAATCCATTACTG
GATAAGTTTATGAAAGATTTAATTATTCAAATATTAGCAATGGTTTCAGAACAAGAGAGA
AATGAAAGTAAACGTCGACAAGCGCAAGGAATTCAAGTTGCGAAGGAAAAAGGCGTATAT
AAAGGGCGCCCCTTACTTTATTCACCAAATGCTAAAGATCCACAGAAACGTATTATTTAT
CATCGCGTTGTAGAAATGTTAGAAGAAGGCCAATCAATTAGTAAAATTGCGAAAGAAGTA
AATATAACAAGGCAGACGATTTACAGAATTAAAAACGATAATGATTTGATTTAA
>>Alexandria University_2020-19_[75946..76145; length: 200 bp; FRWRD-TRNC -FRAMESHIFT]_sin_pI9789_(plasmidic DNA recombinase)
AAGTTGCGAAGGAAAAAGGCGTATATAAAGGGCGCCCCTTACTTTATTCACCAAATGCTA
AAGATCCACAGAAACGTATTATTTATCATCGCGTTGTAGAAATGTTAGAAGAAGGCCAAT
CAATTAGTAAAATTGCGAAAGAAGTAAATATAACAAGGCAGACGATTTACAGAATTAAAA
ACGATAATGATTTGATTTAA
>>Alexandria University_2020-19_[76559..76852; length: 294 bp; FRWRD]_Q2TF08_(putative bacteriocin)
ATGAAAAAGAAATTTGTTTCTAGTTGTATTGCTAGTACAATCTTATTCGGCACTTTATTA
GGTGTAACTTATAAAGCTGAAGCTGCAACAGTACATGTAGCTGGTGGTGTTTGGAGCCAT
GGTATTGGAAAACATTACGTATGGTCTTATTATAGTCACAATAAAAGAAATCATGGTTCA
ACAGCAGTAGGGAAATATTCATCTTTTAGTGGTGTTGCTCGACCTGGTGTTCAATCTAAG
GCATCTGCTCCAAAGGCTTGGGGTGGAAACAAAACATTTTATAGTCTTCACTAA
>>Alexandria University_2020-19_[76927..78861; length: 1935 bp; FRWRD]_Q8NUE6_(putative bacteriocin immunity protein)
ATGAAAAAATTCAAATTATTTTTAGATTTTAGTACTTTATTATTAATTTCAGGGCTATTA
TTTTTATTTTTCTTCAAAGAAAATGAAGAAATTATACCTGAAAGTTCCAATATTTTAACA
ATCTCTAATTGGGATAAATCTAACAGTAAATCAAAAGTGTTAGATGTCATTGAATCAGGC
GCCAAAAATCAAAATATACAAATAATTAAATCCGTTAAAGATTTTGATAATAAAAAAGAA
TTTTTTGTTTTCAACTCAAAACGAAATAATTCTGACTTTATACGTAATAAAACATCACTT
TTAACTCCATCAGATTTATTAAACAGAGAGATAAAAGGAAAGTATTATATTATTGGTGAA
CATTTCAATGTAGAAGAGCTTACGAGTGAATTAAAAAAAGCTGGTTTAACATCTGAAGTT
GAATACATAAATAGAAACATATTATTTTTTGAATTAGTCATAGATAATGATTTATTAGTG
CCTTTCATATTCTTAGGCGTATTATATCTTTTGTACTTCTTATATGACAGAGGATATAAT
TTGAAATTTTATGCTATTCAAAAGCTACATGGCTTTTCAACTACACGCATTATTTTTCAT
AATATTCATATAAAAATCATTTATTGGCTAGTACTTACCGCTATTTTCTTTATTGCTAAT
ATATTAATCATTCATATAGCCAATTTAGAATTGGATTTCTTAATGTTTATTCGTAGATTT
ATCGTGTTGCTTTTTGTTTTTGCTTGTATTACTACATTGCTGTGGCTGATTTCGTATAGT
CTTCTTTTGAAGTTAAGTATTCCATTAATCTTAAAAGGGAAAAAAGGATATAAGTTTTCA
ATATTTATGGGTACCTTCACCAAATGTATCATGGTGCTAATACTATCTTTTTTACTGGCA
CAAAATTTAAATGCTTATACGAAGTTAAAGAATATATATGACTCTGAAAAAATCTGGCAA
AAGTTAGATAATTACTATACATTAGAGATTTCTCCTAATATTAGAAATTCAGAAGAAAAA
CAAATTTTAGAAACTAATATATACAATTTAATTAAGAAAAGCGAACAACTTGGTGGATTG
CTTTTAAAGAATAATAATATAGCCAATCCCGATAAAAACAATTACATTCCTGAAAATGGC
AATGTCTTTTTTATCAATAACAATTTTCTGAATTTCTATAAAAATATAAATCATGATTTT
AAAATGATTGACAATCATTCGGATAAAATAAACGTGTTTATTCCTCCAAGGTTACAATAT
CAAAAATCTGAAATTCAAAAAAATCACCAAGGATGGATTGACTTTCAAAAGCAACAAAAC
AAAAAAGTAGATGTGCAAGTACTGTCAAAAAACGTATCTGTTTTTTCTTTTGATCGCACA
ACTAATTTGAAATTTGGGTATCTAGATTCTCCAATAGTAATGTTGTTGACACTTGACGAT
TTAACAGGAGATTTTTATTTAGCTGCTGTTTCTCAAGGTGGATATCTATTTAAAGATTTA
GATACACTTAAACAGTTGCTTAAAGATAATCACCTAGAAGAAGAAATTAGCGGTATAACT
AATTACAAGGATTCTGTGTTAAATGAATTAAATGAAACGAAAACAAAAATGATAATAACA
ATAGTTACTATTATTATTAACGTTTTCATTCTTTTGATAGCTACTGTATTTGAAACAATT
CAATATTTTAGCTGGAATAAAAAGCAACTATTATTAAGAAAAATTCATGGTTATTCATTA
TTCAGCAGTAATGTACGTTATTTAACAATTTCTATCTTACTTTCTATTATGTTAGCTTAC
ACTACGCATATTTTATTTGGTTCAAAGATATTACTATTCATAATAATGTCTATTGCTATT
ATTCAACATTTACTTCAAATTGCTTATATTAAATATCTTGAAAAATACTTTAAAGATTTA
ATGAGGGAGATTTAA
>>Alexandria University_2020-19_[78865..79176; length: 312 bp; FRWRD]_Q6GIY9_(putative exported protein)
ATGAAAAGAACTTTAATTATTGTAACAATTGTACTATTAATCATCATACTTAGTCTGTTA
TTGGTTAGAAATGAGCATTTAGATCGTTTTAACCCACTGTTAAAAGAAAAAGTATCTTAT
GCCAAAGTTCCAAAAGATACCCAGGACTATAGAAATATAACTGTATACTCTAAAAATGGA
GAAAAAAAGAGTTATAAATTGGATTTTTTAGGTTATGATCCTACAAAAGAATATGTGAAA
GTAAATCATAAAGGGAAATATGTGCGTTCGATAGAATACATTACAAAAGATATTCCTAGC
TTTTTAAAATGA
>>Alexandria University_2020-19_[79188..79814; length: 627 bp; FRWRD]_A1KWX0_(putative ABC transporter, ATP-binding protein)
GTGATAAAACTTGAAAATGTTTTTGTAAAAAAAGGTAATAAAAACATTTTAGACGGATGT
AACTTTAATTTTGAAAAAGGAAAATCATATGCTTTAGTTGGAGAAAGTGGCGCTGGAAAA
TCTACTTTACTTAACATAATCGCTGGGTTCGAAGATGTATCACAAGGAAGCATATATATT
GAAGATAAGTTACTAAAAAAGAAAGTCGATTTTTATAGATATACGTTAGGGTATTTGTTT
CAAAATTTTGCTTTACTTGAAAATCAAACAATCAGTCAAAATTTAGATTTAGCCCTAAAG
TTCAAAAAGAATAAAAAAGATAATATGAACTTAAAGAAAGAAGTATTAAAAAAGGTCGGC
CTAGATTTAGATATCAAGAGAATTGTTAGTTCTCTAAGCGGTGGTGAACAACAAAGAGTA
GCATTGGCAAGATTAATATTAAAAGATCCGAAAATCATTTTAGCTGATGAACCTACTGGG
TCACTAGATACGAAAAATGGAAAAATAGTTATTGATTTATTATTGAAGCTACTTGATGAA
AATAAAACTATGATTGTCGTAACGCATGATTTAGAGCTTGCGAAACGATTTGATGTCATA
GTCAATATTTCTGAGCTTAGAAGTTAA
>>Alexandria University_2020-19_[80052..81320; length: 1269 bp; FRWRD]_pre5_pSAP053A_(plasmid replication protein)
ATGTCTTATTCAATTATTCGAGTTGTTAAAGTGAAATCAAAAACAAATACAAGAGGTATT
CAAAGACATATTCAAAGAGAAAATAAAAATTATGAAAATATAGATATTGATTTAAGTAAG
TCATATTTAAACTATGATTTAGTCAATGATACTAAGTTTGATTTTAATAAAAAAATTGAT
GAGAAAATCGAAAAAAATTATAAAGGGAAACGCAAAATTAGAACAGATGCCATTAAACAT
ATTGATGGATTAATTACATCAGATAATGTGTTTTTTAATCAATTATCTGAAGAAGAGACA
AAATAGTTTTTTAAGCATGCTAAAGCGTTCTTGGAAGAAGAATACGGTAAAGAAAATCTT
TTATATGCGACAGTACATATGGATGAGATAACACCACATATGCATTATGGCGTAGTTCCT
ATTACTAAAGATGGACGTTTAAGTGCGAAAGAAGTTGTAGGTAATAAAAAAGCATTAACC
GAATTCCAAGATAGATTCAATACGTATATTAATAAGCAAGGCTATGATTTAAAACGAGGA
ATTTCTAGACAACTTACAAAAGAAAAACATGATCAAGTTAGCCGTTATAAACAAAAAACA
GAATATCATAAACAAATGCATATGCGCTAGAAGCAAATAGAGGATTATTTAAAGCAAGAA
AATGATAAATTGATACAAAACTACCAAAAATCATTAGATACGCTTAAAAAGCTTCTGAGT
GTCATGTATGAAATTAAAACTAAAAATGTAGGTGGATGGTTTCATAAAGAGAAGCAAGAA
ACAGGCAATATTGTAATTACTAAAACTGATTTTGAAAAATACACTAAACAAATTAAAGCA
GCACAGATGATATTAGATGATTATGAATGTATTAAAAGTGGGAAGTCATTAAAAAAAGCA
GAGAAACAAAATGAAAGTTTAGTTAATGAATTGACTAGTGTCCATATGGAAAATGAAAAG
CTGGTTGAAGAATTTAATGATTTAGCACAACGTTATAATTATTTGTTGTCAGAGAATGAA
AAGAAAGATAAAGAACTAAATTATACGCTTAAGTTATTCAATCAAGTTTTTAAAATCATT
AAAAGTATGATGAAAGAAGAGCGTTATCATACACTAATAAATCATATTGATAATCATTTA
GACAATTCTAAAATACGTGAAGTAATGACGATAGATAACAATGATGAACAGTTCTTTAAG
AAGAAATATCAAGCACAAGAACGAGAAATCATTTTTAAAGAAGATAGAGAAGATGGTTAT
ACATTATAA
>>Alexandria University_2020-19_[81684..82100; length: 417 bp; FRWRD-TRNC]_repB (RepB family plasmid replication initiator protein)
ATGACAGGAGAGACAGTTGTATATAAAAATGAAATGAATTTAGTTCCATTAAGGCGATTT
ACAGCTACTGAAATTAATTTATTTTTTGCGATGTGTAATAAATTAAAAGAGCAAGATACT
AATACATTACGTTTGTCTTTTGATGAATTAAAAAAATTAAGTAATTATAGTCCAGAAACA
CGTAATATTAATAGATTTGCTAATGATTTAGATAATGTGTATAAAAAGATGTTGAATTTA
ACCATTAGATATGAAGATGATGATGTAATAGAAAGATTCGTTTTATTCAATCATTATAGA
ATCCATAAGCGAGAACAATATCTAGAAATATCAACTTCTTCAAATTTAAAACACATATTG
AATTCAATTACTAATAATTTTACAAAATTTGAATTAAAAGAAATGGATAAAGTCCGT
>>Alexandria University_2020-19_[82089..82122; length: 34 bp]_IRl_IS256_(inverted repeat left of tnpIS256)
GATAAAGTCCGTATAATTGTGTAAAAGTAAAAAG
>>Alexandria University_2020-19_[82190..83362; length: 1173 bp; FRWRD]_tnp_IS256_(transposase for insertion sequence IS256)
ATGACCCAAGTACATTTTACACTGAAAAGCGAAGAGATTCAAAGCATTATTGAATATTCT
GTAAAGGATGACGTTTCTAAAAATATTTTAACAACGGTATTTAATCAACTAATGGAAAAT
CAACGAACAGAATATATTCAAGCAAAAGAATATGAACGAACAGAAAACCGACAAAGTCAA
CGAAATGGCTATTATGAGCGCAGCTTTACGACACGTGTAGGCACGCTAGAATTAAAAGTA
CCCAGAACACGTGATGGCCATTTTTCACCCACAGTGTTTGAACGTTATCAACGAAACGAA
AAAGCCCTCATGGCTTCAATGTTGGAAATGTATGTATCAGGCGTTTCAACTCGTAAAGTA
TCAAAAATTGTGGAAGAACTTTGTGGTAAATCCGTCTCTAAGTCCTTCGTTTCTAGCTTA
ACAGAACAGCTAGAACCTATGGTTAACGAGTGGCAGAATCGTTTATTATCAGAAAAAAAT
TATCCTTACTTAATGACCGATGTACTCTATATAAAAGTACGAGAAGAAAATCGAGTACTC
TCAAAAAGCTGTCATATAGCGATTGGAATAACCAAAGATGGCGACCGTGAAATTATCGGC
TTCATGATTCAAAGTGGCGAAAGCGAAGAGACCTGGACAACATTTTTTGAATACCTAAAA
GAACGCGGTTTACAAGGTACGGAACTCGTTATTTCTGATGCGCACAAAGGATTAGTCTCT
GCCATTAGAAAATCCTTCACCAACGTAAGTTGGCAAAGATGCCAAGTTCACTTCCTAAGA
AATATCTTTACCACCATTCCTAAAAAAAATTCAAAATCTTTCAGAGAAGCTGTTAAAGGA
ATTTTTAAGTTCACAGATATTAACTTAGCGCGTGAGGCTAAAAATCGATTGATTCATGAT
TATATCGATCAACCAAAATATTCAAAAGCTTGCGCATCATTGGATGATGGATTCGAAGAC
GCCTTTCAATATACCGTACAAGGAAATTCCCACAATCGACTAAAGAGTACCAATCTAATT
GAACGACTGAATCAAGAAGTACGCAGAAGAGAAAAGATTATTCGCATCTTCCCCAATCAA
ACATCAGCCAATCGCTTAATTGGAGCCGTTCTTATGGACCTACATGATGAATGGATTTAT
TCTTCAAGAAAATACATCAATTTTGATAAGTAG
>>Alexandria University_2020-19_[83374..83411; length: 38 bp]_IRr_IS256_(inverted repeat right of tnpIS256)
ACATTGTATAGCATTTTACACAGGAGTCTGGACTTGAC
>>Alexandria University_2020-19_[83407..83811; length: 405 bp; FRWRD]_Q7WU33_(putative acetyltransferase, GNAT family)
TTGACTGAGTTTATGGAAGAAGTTTTAATTGATGATAATATGGTTTTTGATATTGATAAT
TTAAAAGGATTTCTTAATGATACCAGTTCATTTGGGTTTATAGCTAAAGAAAATAATAAA
ATTATAGGATTTGCATATTGCTATACACTTTTAAGACCTGATGGAAAAACAATGTTTTAT
TTACACTCAATAGGAATGTTACCTAACTATCAAGACAAAGGTTATGGTTCAAAATTATTA
TCTTTTATTAAGGAATATTCTAAAGAGATTGGTTGTTCTGAAATGTTTTTAATAACTGAT
AAAGGTAATCCTAGAGCTTGCCATGTATATGAAAAATTAGGTGGTAAAAATGATTATAAA
GATGAAATAGTATATGTATATGATTATGAAAAAGGTGATAAATAA
>>Alexandria University_2020-19_[83812..85252; length: 1441 bp; FRWRD]_aacA-aphD_(aminoglycoside N-acetyl-/phosphotransferase)
ATGAATATAGTTGAAAATGAAATATGTATAAGAACTTTAATAGATGATGATTTTCCTTTG
ATGTTAAAATGGTTAACTGATGAAAGAGTATTAGAATTTTATGGTGGTAGAGATAAAAAA
TATACATTAGAATCATTAAAAAAACATTATACAGAGCCTTGGGAAGATGAAGTTTTTAGA
GTAATTATTGAATATAACAATGTTCCTATTGGATATGGACAAATATATAAAATGTATGAT
GAGTTATATACTGATTATCATTATCCAAAAACTGATGAGATAGTCTATGGTATGGATCAA
TTTATAGGAGAGCCAAATTATTGGAGTAAAGGAATTGGTACAAGATATATTAAATTGATT
TTTGAATTTTTGAAAAAAAAAAAGAAATGCTAATGCAGTTATTTTAGACCCTCATAAAAA
TAATCCAAGAGCAATAAGGGCATACCAAAAATCTGGTTTTAGAATTATTGAAGATTTGCC
AGAACATGAATTACACGAGGGCAAAAAAGAAGATTGTTATTTAATGGAATATAGATATGA
TGATAATGCCACAAATGTTAAGGCAATGAAATATTTAATTGAGCATTACTTTGATAATTT
CAAAGTAGATAGTATTGAAATAATCGGTAGTGGTTATGATAGTGTGGCATATTTAGTTAA
TAATGAATACATTTTTAAAACAAAATTTAGTACTAATAAGAAAAAAGGTTATGCAAAAGA
AAAAGCAATATATAATTTTTTAAATACAAATTTAGAAACTAATGTAAAAATTCCTAATAT
TGAATATTCGTATATTAGTGATGAATTATCTATACTAGGTTATAAAGAAATTAAAGGAAC
TTTTTTAACACCAGAAATTTATTCTACTATGTCAGAAGAAGAACAAAATTTGTTAAAACG
AGATATTGCCAGTTTTTTAAGACAAATGCACGGTTTAGATTATACAGATATTAGTGAATG
TACTATTGATAATAAACAAAATGTATTAGAAGAGTATATATTGTTGCGTGAAACTATTTA
TAATGATTTAACTGATATAGAAAAAGATTATATAGAAAGTTTTATGGAAAGACTAAATGC
AACAACAGTTTTTGAGGGTAAAAAGTGTTTATGCCATAATGATTTTAGTTGTAATCATCT
ATTGTTAGATGGCAATAATAGATTAACTGGAATAATTGATTTTGGAGATTCTGGAATTAT
AGATGAATATTGTGATTTTATATACTTACTTGAAGATAGTGAAGAAGAAATAGGAACAAA
TTTTGGAGAAGATATATTAAGAATGTATGGAAATATAGATATTGAGAAAGCAAAAGAATA
TCAAGATATAGTTGAAGAATATTATCCTATTGAAACTATTGTTTATGGAATTAAAAATAT
TAAACAGGAATTTATCGAAAATGGTAGAAAAGAAATTTATAAAAGGACTTATAAAGATTG
A
>>Alexandria University_2020-19_[85333..85370; length: 38 bp]_IRr_IS256_(inverted repeat right of tnpIS256)
GTCAAGTCCAGACTCCTGTGTAAAATGCTATACAATGT
>>Alexandria University_2020-19_[85382..86554; length: 1173 bp; RVRCO]_tnp_IS256_(transposase for insertion sequence IS256)
CTACTTATCAAAATTGATGTATTTTCTTGAAGAATAAATCCATTCATCATGTAGGTCCAT
AAGAACGGCTCCAATTAAGCGATTGGCTGATGTTTGATTGGGGAAGATGCGAATAATCTT
TTCTCTTCTGCGTACTTCTTGATTCAGTCGTTCAATTAGATTGGTACTCTTTAGTCGATT
GTGGGAATTTCCTTGTACGGTATATTGAAAGGCGTCTTCGAATCCATCATCCAATGATGC
GCAAGCTTTTGAATATTTTGGTTGATCGATATAATCATGAATCAATCGATTTTTAGCCTC
ACGCGCTAAGTTAATATCTGTGAACTTAAAAATTCCTTTAACAGCTTCTCTGAAAGATTT
TGAATTTTTTTTAGGAATGGTGGTAAAGATATTTCTTAGGAAGTGAACTTGGCATCTTTG
CCAACTTACGTTGGTGAAGGATTTTCTAATGGCAGAGACTAATCCTTTGTGCGCATCAGA
AATAACGAGTTCCGTACCTTGTAAACCGCGTTCTTTTAGGTATTCAAAAAATGTTGTCCA
GGTCTCTTCGCTTTCGCCACTTTGAATCATGAAGCCGATAATTTCACGGTCGCCATCTTT
GGTTATTCCAATCGCTATATGACAGCTTTTTGAGAGTACTCGATTTTCTTCTCGTACTTT
TATATAGAGTACATCGGTCATTAAGTAAGGATAATTTTTTTCTGATAATAAACGATTCTG
CCACTCGTTAACCATAGGTTCTAGCTGTTCTGTTAAGCTAGAAACGAAGGACTTAGAGAC
GGATTTACCACAAAGTTCTTCCACAATTTTTGATACTTTACGAGTTGAAACGCCTGATAC
ATACATTTCCAACATTGAAGCCATGAGGGCTTTTTCGTTTCGTTGATAACGTTCAAACAC
TGTGGGTGAAAAATGGCCATCACGTGTTCTGGGTACTTTTAATTCTAGCGTGCCTACACG
TGTCGTAAAGCTGCGCTCATAATAGCCATTTCGTTGACTTTGTCGGTTTTCTGTTCGTTC
ATATTCTTTTGCTTGAATATATTCTGTTCGTTGATTTTCCATTAGTTGATTAAATACCGT
TGTTAAAATATTTTTAGAAACGTCATCCTTTACAGAATATTCAATAATGCTTTGAATCTC
TTCGCTTTTCAGTGTAAAATGTACTTGGGTCAT
>>Alexandria University_2020-19_[86617..86652; length: 36 bp]_IRl_IS256_(inverted repeat left of tnpIS256)
ATGGCCTTTTTACTTTTACACAATTATACGGACTTT
>>Alexandria University_2020-19_[87367..87663; length: 297 bp; FRWRD]_DUF1413_(putative protein associated with cch)
ATGACTTACGAGCAAGAAGATGATTTTAAACTGTTGAAAAGAAGAATTTTAGGAATTGGA
TTCGTTTTACCGGAGGGACAAGTATTTACTTTCCATGACTTGAACCGTCGTGCAAATGTA
CAATGCTCAAAAGCTGTACAACAAAATGTTGGACGTTGGTTCGCATATTTTGTTAAAAAT
GCGCCAAGTGTTCCATTTATTATTATCGGTAAAAATACCAATGGTCATTTAGTATATATG
AAAGTCGGACCTAATCCACTCCAAGATAGCAACCCTTCGAAAGGAGGTGTTCGCTAA
>>Alexandria University_2020-19_[87663..89432; length: 1770 bp; FRWRD]_cch_MSSA476_(cassette chromosome helicase)
ATGAGTCATTACATCATTTTTGAAGCAGGTCCATACCAATTAGATGCAAAGGCGTGGCGT
AAAACTTTTCCACCTAAAAAAGATGGAGATAAGGAAAAAGTAGTGCCTATATCTAGTTGT
ATCGTTGTTGAAGCTAAATTTTGGCATGCCTCAGAAAATACAGAAAAAATAATTATTTCT
AACGGTAAGGATAAAGAACATACATTTGAATCTGATATTTTAACAACTCGAAACTTACCT
TCCTTGATTAAATATGGTCACAGTATCAATGAAAGTTATATAAGAGATTTGAGCTATGCA
CTACAGTTAATGCGCGATGAACTGCCCACTTCTGATTTATATGATGGCTCGGGCATCATA
GAAACACCCCACGGTTACATTGTAATGGTAGATACCGTTTACACATCTAAACAATATGAT
CAGTTAGCATCTTTAGAGCCTATTGTCGATAGTGCTTATCTATTAGAGCCTAAAGGGACA
TTTAAAGATTGGTTAAATATGTATATGAACGAAGTCAAAGGTCATCTTCTTCTAGAGTTA
GCGGTCATATTTGGAATTTCTGCCTTAGTGACAGCCTTTCTGAAGCATAAACATGAGGTT
GAATTTGCTGGTATCATCTTTAGTTTTACAGGCCAGTCATCAACCGGTAAATCAACAGCG
GCAGCTTTAGCGGTATCCGTCGCTGGAAATCCAACCAAAGGTAATAAAACGCTTTTTCGA
AGTTGGAATGGCACACGTAACGCTCTTGAAGGTTACTTGAGTAACAATTATGGCATACCT
ATGGTATTTGACGAGCTCTCCTCAGCAACTTTTAAAGATACAACAGGGTTATTGTACTCC
ATCGCTGAAGGTCAAGGGCGTCAACGTTCAAACGTTCATGGAGAAGTTAAAACACCTAAG
AATTGGGGAACTTCTGTCATTTCAACGTCAGAATACAGTATTTTTACTGATTCAGCTCAA
AACGATGGGTTACGTGTAAGAACCATTGAAATTAATGAGCAATTTACTACAAATGCGACC
AATGCTGACAATATTAAAAAAGCTGTGGCGCTAAACTATGGTCATGTTTTACCGTTAGTA
GCTCAATACCTTATAAATCGTGAAGAGGAAGTTATTCAATGGTTTAAAGATGAACATCAT
TGGTTTAAAGCTAAATTGAAGAGTGAAGCAAACAATACAGGTATTCGTATGTTTAAGCGT
TATGCAGTCATTACAACATCTGCGCAAATATTAGGTCGTGTTTTAGCTACAAATATTGAT
ATCGCTAAAATAAGAGACTACTTTATTGATTATCATACTCATACAGTCTCTGAACGATCA
CTGGCAGATAAAGCGATTGAAGTCATTACACAATTTGTAGCACAAAACCGTGGTAAGTTT
TCTGATGACACAGCGTTAAAGAATATGATTGAGAATTATGGACTAATTGCCTTAAAAGAT
GATTATATCGAGGTCAAAATCATTGCGACTGTATTTAAAGATATGCTGAAAGAACAACAC
TTTCAGGATGTCAACAATGTCGTGAATGCACTAAGAGATAAAGGATTTATCGAATCTGAC
CGTGATCGAATCACGACAAAAAGAACAGTAAAAGATGACTATGGCAAGAAACAGTCACTT
GTTTTTTACCATTTAAAGTTAGATTCAGAATATGCGTCTATTTTTGGTCTAACTAAAGAT
GCTGAACCTATTAAAGCTAAAATTAACTTGGATAACAAAAAGATGCTTGAATCATGGAAA
AAACAGAATGATGATTTAATTGATTTTTAA
>>Alexandria University_2020-19_[89620..90969; length: 1350 bp; FRWRD]_ccrA-1_(cassette chromosome recombinase A, type 1)
ATGAAACAAGCAATAGGTTACTTACGACAGAGCACTACAAAGCAACAATCCTTAGCAGCA
CAAAAACAAACCATCAAGGCATTAGCCGAAAAACATAATATTCAACACATTACCTTTTAT
AGCGATAAACAATCAGGACGTACTGATAAGCGGAATGGTTATCAACAAATTACTGAACTG
ATTCAACAAGGACAATGTGACGTATTATGTTGCTATCGTCTAAATCGACTTCATCGTAAT
CTAAAAAATGCATTAAAGCTCATGAAATTATGTCAAACGTATCATGTTCATATCTTAAGC
GTTCATGATGGCTACTTCGACATGGATAAAGCATTCGATCGGCTCAAACTCAATATTTTC
ATCAGCTTGGCCGAACTAGAATCTGATAATATAGGCGAACAAGTCAAAAATGGAATCAAA
GAAAAAGCGAGACAAGGTAAACTAATTACAACACATGCGCCCTTTGGGTATCACTATCAT
AATGGTACTTTCACGATAGACACAGTAAAGTCACCAACAGTAAAAGCTGTGTTCAATTAT
TACCTTCAAGGTTATGGTTATAAAAAAATTGCGCAATACTTAGAAGCTGATGATAACTTC
ATTAATCGCAAGCCTTATCAAGTGCGTAATATTATCCTCAATCCTAATTACTGTGGCCGT
GTTATCAATCAATACGGACAATATGAAAACATGTTCCCAGCTATTGTCAGTACAACGATA
TACGAAGAAGCTCAAGTTACCCGAACTCAGAAACAAGTAAAATGTAAGCCGTCAGAAAAT
CAACTCAAACAAAAAATCAAATGTCCCTATTGTCATTCGACACTCACAAACATGACTGTC
CGAAAACCAGATCATTCATTGCGTTACTATGTCTGTCCGCAAAATATGAATAACGCTCGC
TTTGTTTGTGAATTTAAAGGAATCAACGCACAAGAATTAGAAACAAGTGTTTTAGCGACT
TGTCAGGACTTCTTTCAAAATCAACAGCTCTATTCAAAAATAAACCATACTATTCAACAA
CGACTCAAAAGACAAAGAGATATAGAAATTAAAACTACACTCAATCACGAGCAGCTGATA
GAAAAATTAGCCCAAGGCAAAATTGATGCAGAAACGTTCAAAGAACAAACGCACTCATTA
CATCAACAATCAAAACCTATATCATCAATCAGTGCGTATCAAATTCGAAAAGCTTTCCAA
AACATCATTCAACAACGTTTCACGCTAAACATGTTGTACCCCTATATTGATGAAATTAAT
ATTTCTAAAAATAAAAGCCTCGCTGGCATCTATTTCAAAAACGAACCACTGAATATTGTA
AAGCAGACTATGAAATTATCAATTGTATAA
>>Alexandria University_2020-19_[90991..92615; length: 1625 bp; FRWRD]_ccrB-1_(cassette chromosome recombinase B, type 1)
ATGGATAAAATGAAGAAAAAGCTTGTAGGAGGCTACATTCGCGTGTCCACAGAGAGACAA
GTAGAGGGTTATAGCATCGAGGGACAAATTACACAAATAGAGCAATATTGCCAATTCAAC
GGCTATGAACTCGTTGATATATATGCAGATCGGGGTATATCAGGAAAATCTATGAACCGT
CCTGAATTACAGCGCATGTTAAATGATGCTAAAAATGGAAAATTAGACTGTGTTATGGTT
TATAAAACAAATCGTTTGGCACGTAATACTTCCGATTTACTTACAATCGTCGAAGAACTT
CATCGTCAAAATGTTGAATTTTTTAGCTTGTCTGAACGTATGGAAGTCAAAAATTCAACA
GGCAAGTTAATGCTCCAGATACTTGCAAGTTTTCCGAATTTGAAAGAAATACAATTTTAG
AGAATATTTACAACGGGCAACATCAAAGAGCTTTAAAGGGCTATTATCAAGGCAATCTTC
CATTAGGATATAATAACATACCTGATAATAAAAAAGAATTAATGATTAATCAACATGAAG
CTAACATCGTTAAATATATCTTTGAATCTTATGCCAAAGGTCATGGTTATCGTAAAATAG
CCAATGCACTCAATCACAAAGGCTATGTGACTAAAAAAGGCAATCCATTTAGTATCAATT
CAATAACCTATATCTTAGTCAATCCATTCTACATTGGTAAAATTCAATTTGCGAAGTACA
AAGATTGGAATGAAAAGCGTCGTAAAGGACTAAATGATAAACCTATTATAGCTGATGGTA
AACACCCTCCTATTATTAGTCAAGAATTATGGGATAAAGTCCAATCACGCAAAAAACAGG
TCAGTCAAAAACCTCAAGTTCATGGGAAAGGAACCAATCTATTAACAGGTATTATTCACT
GCCCACAATGTGGTGCACCAATGGCAGCTAGTAACACAACGAACACATTGAAAGATGGTA
CTAAGAAGCGAATACGTTATTATTCTTGTAGTAACTTCCGAAACAAAGGCTCAAAAGTAT
GTTCTGCGAATAGCGTTAGAGCCGATGTCATTGAGAAATACGTTATGGATCAAATACTTG
AAATTGTCAAAAGCGATAAAGTTCTCAAACAAGTTGTCGAACGTGTTAATCAAGATAATC
AAGTCGATGTAGCTGCACTCAATCATGATATTGCTTATAAACAACAACAATTTGATGAAG
TAAACATCAAACTTAAAAATCTCGTTCAAACCATCGAAGACAATCCAGACTTAACATCTG
CACTCAAACCAACCATTCATCAATATGAAACAAAACTGAATGATATTACAAACCAAATGA
ATCAACTCAAGCAGCAACAAAATCAAGAGAAACCATCTTATGATACGAAACAAATCGCTG
CCCTATTACAACGAATATTTCAAAATATAGAATCCATGGATAAATCACAGCTCAAAGCAT
TATACCTAACGGTTATTGACCGTATTGATATTCGTAAAGACGAGAATCATAAAAAACAAT
TCTATGTCACTCTCAAGCTCAATAATGAAATTATTAAACAACTTTTTAATAATAACAATC
TAGACGAAGTGCTCCTCAGCACTTCGTCTTTGTTTTTGCCTCAAACACTCTACTTTCAAA
TATAA
>>Alexandria University_2020-19_[93081..93422; length: 342 bp; FRWD]_Q7A206-delta_(putative protein)
ATGAAAACAACCACTCAAGAACTCAAACAATATATAACTCGTCTATTCCAACTATCTAAC
AATGAAACATGGGAATGTGAAGCGTTAGAAGAAGCAGCAGAAAATATACTTCCTACTCGC
TTTGTAGACCATACCCCACTTGCGCATCTTACACTTGAAACTTATACCTACTATAACGAT
GAACTACATGAGCTAAGTATCTATCCATTTCTTATGTACGCCAATAACCAACTCATCAGT
ATTGGTTATCTGGATCATTTTGATATGGACTTTCTATACCTCACAGATACTAAAAATACA
ATTATCGATGAACGTCATCTATTACAAAAAGGAGGAGAATAA
>>Alexandria University_2020-19_[93427..93513; length: 87 bp; FRWD-TRNC ]_Q7A206-delta_(putative protein)
AACTGGATCAAGATCGCTCAACTATCTGTTACAGTTATTAACGAAGTAATTGACATCATG
AAAGAAAAGCAAAATGGAGGAAAATAG
>>Alexandria University_2020-19_[93515..93826; length: 312 bp; FRWRD]_Q7A207_(putative protein)
ATGAAAATCAATCGATACATCACAAAAGGCATTAGTAAACAACTATCTCTAGACCTTCAA
ATCCTACTTTGGAATATGGTAAAAGATCGAGACAATCAACTTAATACAGATTACCTACAC
ATTTTTAAACTACAAGAAGATGAAAATATACTCTCAATCACACATGAACAAGAACAACCC
GCATACAAATTGGAATATCACTATACAAACTATATAAAAAATCAAAATGCATTACCTAAG
AAAGTCTACGTCATCCGAGAAGATGATGTAGACGTTTTTTATTATGTGATGCTTTTACCA
GAAGAATACTAA
>>Alexandria University_2020-19_[93842..94345; length: 504 bp; FRWRD]_Q9KX75_(putative protein)
ATGAATACAATTAAAAGTACAATACACACAGAAGCCATATTTAGCGATGACAAACAGCAC
CGCTATTTACTCAAGAAAACTTGGGATGAAAAGAAACCAGCTTGTACAGTGATAACGATG
TACCCCCATTTAGATGGTGTGTTATCACTCGATCTTACTACTGTTCTTATTCTTAACCAA
TTAGCGAATTCTGAACAATATGGTGCTGTATATCTTGTGAATCTATTTTCAAATATTAAA
ACCCCAGAGAACCTTAAACATATCAAAGAGCCTTATGACAAACACACAGACATTCACTTG
ATGAAGACGATTAGTGAAAGTGACACAGTGATTCTAGCTTATGGCGCCTATGCTAAGCGA
CCAGTTGTTATAGAACGTGTATCACAGGTGATGGAAATGTTAAAACCTCATAAAAAGAAA
GTCAAAAAGCTCATAAATCCAGCAACAAATGAAATTATGCATCCACTCAATCCTAAAGCG
CGTCAAAAATGGACATTGAAATAA
>>Alexandria University_2020-19_[94359..94580; length: 222 bp; FRWRD]_A9UFT0_(LPXTG protein homologue)
ATGAACCATGAAACTACACAATCAGACTGGCGAACGGTTCCTAATTGCTTAGCATCTCAA
AATTATATATCTATCGTAAAAGGACTAGTACATCATTTTACAGCGATTGAAGATGAAGAA
ATACTTGATAAAATCTATGACGATTTTATGGATGATGACTCTATAACAACGGTCCTTAAT
AATGATTTACAGACAATTATTAACCATTATCTATTAAAATGA
>>Alexandria University_2020-19_[94768..96555; length: 1788 bp; FRWRD]_hsdM3_MSSA476_(type I restriction-modification system DNA methylase)
ATGAGCGAATTTAAAAGACATCAACAAACATCAATTAATGTTCAAAAACAAGCAAACCTT
ATTTGGAATGTTGCAGACATTTTAAGGGGTTTATACAAACCTCATGAATATGGAAAGGTT
ATCTTACCAATGACTGTCATTAAACGTCTTCACGATACATTACTAAAAACGCGAGACAAA
GTTCTTAAGACTGCAGAAAATACCCAATCAATAAATGACGTAATGCGAGAACGCCTTTTG
AAGAACGCTTCAGGGTATTCATTTTATAATACAAGCTTATATACTTTTGAAACATTACTC
GCAGACCCAGCAAATATTGAATCAAACTTTAGAGCTTATCTCAATGGTTTCTCTGAAAAC
ATGCAAGATATTCTCAATAACTTTAAGTTCGACGTTGAAATTACGACAATGGCAGATAAT
GACGTGCTATTTTATGTGATTCAAGAATTTAACAAAGCAGATGCATATCTAGGTCCAGAC
AAAATGACAAGCACAGATATGGGATACGTGTTCGAGGAACTTGTACGAAAATTTTCGGAA
AGCTATAACGAGGAAGCAGGTGCACACTTCACGAGTCGAGATATCATTTATCTCATGACT
GATTTATTGCTTATCGAAGATAAAGATACTTTGTTTAAAGAACATGTTTTCAAAACTGTC
TACGACCAAACAATGGGAACTTCCCAAATGCTCTCAGCAATGACAGAACGTATTCACGAT
ATGAATGATACTGCCGAAGTAGCTACCTTTGGTCAAGAGCTAAATCCTGAAACTTATGCG
ATTTCGAAAGCAGATACAATGATTCGTGGGGGAGATCCTGAAAACATGGCGCTTGGAAGT
ACATTAACGAGCGACCGGTTTGAAGGATTTACATTTGATTACTGTATCTCCAACCCACCA
TTTGGTGTCGATTGGAAAAAGGACCAAAAAGCAGTAAAAGCAGAACATGAACTTGGTGAA
CTCGGTCGCTTTGGTGTTGGATTGCCTCGAGTTAGTGATGGACAGTTGTTATTTCAACTC
AATGGTATTTCAAAATTAAAGGAAACAGGACGCATGGCAATTATTCACAACGGTTCTGCC
TTATTCTCTGGAAACCCAGGTGCTGGCGAGAGTTTAATTCGTCAGTACGTAATTGAGAAT
GATTGGTTAGAGGGCATAATCCAACTTCCTAACGACTTATTCTACAATACAGGAATTTCA
ACGTATATTTGGATTATTACTAAAGATAAATCTCCAGAACGTCAAGGGAAAGTACAACTC
GTTGATGCGTCCAATATGTATGAAAAACGTCGTAAGAATATTGGTGAAAAACGCGTAGAT
ATTTCTGAAGCATGTCGAGAAATGATTGTGCAAGCTTATGGAGAATTTAATGATAAAGAA
TACTATCTAGGAGATGGAACTGTAGAGTCAAAAATACTTAAGAATGAATCATTTGGTTTT
ACTCGAGTGACTATTGAACGACCGCAACGAGACGAAAACGGAGATATCGTTTATAAAAAG
AATGGAAGCAAGAGTGTAGACACGAACCTTAGAGATACAGAAGATATTCCCTTAACAGAA
GATATTAATGAATATTTTGAACGTGAAATATTACCATTTAATCAAGATGCATGGATGGAT
CGTAAAAAAGATAAGATAGGGTATGAAATTCCATTTACTAGATTGTTTTACAAATATACA
CCACCAGAACCATCTGAAGTTATTTCAGAACGTATTAAACAACTCGAAGAGTCTATTATT
AAAAACTTCCAAGCATTATCTGGAAAGGAAGTGGATACAAATGAGTAG
>>Alexandria University_2020-19_[96548..96902; length: 355 bp; FRWRD]_hsdS_MSSA476_Trnc (restriction endonuclease subunit S)
ATGAGTAGAGAAATGAAATACAGCGGAATTGAGTGGATTGGATATATACCAAAGTATTGG
ACTATTACTAAGCTTAAAAATATTATTGACTTTATAAGTGGTTATGCCTTTAAAAGTGAA
CTTTTCACGATTTCAGATAATAATAAAAAAGTAATAACAATTAAGTCATTTAATACCAAG
GAGATTATTCTCGATAACCTTTCTTACTCAAACGAATCTCTCAAATTTCCAACTAAATAT
TTATTAAAAAATAATGATATTCTTTTTGCTATGAGTGGGGGAACAACTGGAAAAAATTTA
TTGATAGAACAAGTAGACGATTTATATTATATAAATCAAAGAGTGGGAATCATAA
>>Alexandria University_2020-19_[96903..96936; length: 34 bp]_IRl_IS256_(inverted repeat left of tnpIS256)
GATAAAGTCCGTATAATTGTGTAAAAGTAAAAAG
>>Alexandria University_2020-19_[97004..98176; length: 1173 bp; FRWRD]_tnp_IS256_(transposase for insertion sequence IS256)
ATGACCCAAGTACATTTTACACTGAAAAGCGAAGAGATTCAAAGCATTATTGAATATTCT
GTAAAGGATGACGTTTCTAAAAATATTTTAACAACGGTATTTAATCAACTAATGGAAAAT
CAACGAACAGAATATATTCAAGCAAAAGAATATGAACGAACAGAAAACCGACAAAGTCAA
CGAAATGGCTATTATGAGCGCAGCTTTACGACACGTGTAGGCACGCTAGAATTAAAAGTA
CCCAGAACACGTGATGGCCATTTTTCACCCACAGTGTTTGAACGTTATCAACGAAACGAA
AAAGCCCTCATGGCTTCAATGTTGGAAATGTATGTATCAGGCGTTTCAACTCGTAAAGTA
TCAAAAATTGTGGAAGAACTTTGTGGTAAATCCGTCTCTAAGTCCTTCGTTTCTAGCTTA
ACAGAACAGCTAGAACCTATGGTTAACGAGTGGCAGAATCGTTTATTATCAGAAAAAAAA
TTATCCTTACTTAATGACCGATGTACTCTATATAAAAGTACGAGAAGAAAATCGAGTACT
CTCAAAAAGCTGTCATATAGCGATTGGAATAACCAAAGATGGCGACCGTGAAATTATCGG
CTTCATGATTCAAAGTGGCGAAAGCGAAGAGACCTGGACAACATTTTTTGAATACCTAAA
AGAACGCGGTTTACAAGGTACGGAACTCGTTATTTCTGATGCGCACAAAGGATTAGTCTC
TGCCATTAGAAAATCCTTCACCAACGTAAGTTGGCAAAGATGCCAAGTTCACTTCCTAAG
AAATATCTTTACCACCATTCCTAAAAAAATTCAAAATCTTTCAGAGAAGCTGTTAAAGGA
ATTTTTAAGTTCACAGATATTAACTTAGCGCGTGAGGCTAAAAATCGATTGATTCATGAT
TATATCGATCAACCAAAATATTCAAAAGCTTGCGCATCATTGGATGATGGATTCGAAGAC
GCCTTTCAATATACCGTACAAGGAAATTCCCACAATCGACTAAAGAGTACCAATCTAATT
GAACGACTGAATCAAGAAGTACGCAGAAGAGAAAAGATTATTCGCATCTTCCCCAATCAA
ACATCAGCCAATCGCTTAATTGGAGCCGTTCTTATGGACCTACATGATGAATGGATTTAT
TCTTCAAGAAAATACATCAATTTTGATAAGTAG
>>Alexandria University_2020-19_[98188..98225; length: 38 bp]_IRr_IS256_(inverted repeat right of tnpIS256)
ACATTGTATAGCATTTTACACAGGAGTCTGGACTTGAC
>>Alexandria University_2020-19_[99351..100054; length: 704 bp; FRWRD]_Q6GD53_(putative protein)
ATGAAAAGGTCAGTCGAGTCTTTCAGTGAGTTACATCAAGTTTTAAAGAATTATAGAGAT
AATAGCTTATGGTTATTTAGAGGTCATAGTAATTTGAATTGGAGTTTAGTTCCGAAAGCT
GGTCGAGCACCTTATGATAAATATGATGATGAAGAAACATTTTATGCTTGGAAACGTCAA
GCAATGATATTTTTAAAAGAGACTTATAGTGATTGGGATATGCTAACTATAGCGCAACAT
CACGGATTAGCTACTAGACTATTGGATTGGAGTTTTAATCCTTTAGTTGCTGCCTTTTTT
GCGGTGCAAACATATGAGGATTGTGATGCTGTTATTTATGCCTATTTAAAAAAATCGGAT
ATGAATATGAAAGGGGCTACGCCTTTTAAGAGTAAATGGATAAAAAAGTAAAGCCTAACG
GTCTAGCTTCGAGAGTGGTTAGACAAAGTGGAATTTTTACTATTCATGAGCCTCCTACAA
ATTCTATAGAAGCTAATCTTTCAGAGAAAGAAGAACTACACAAAATCATCATAAAGAAAC
ATTATCGCAAAAAATTAAGAGAAGAGTTATCTTATTATGGTATCAACGAATTATCATTAT
TTCCTGACTTAGATGGTTTATCTAGCCATGTTAATTGGATAATGGAGATAAATCCATACG
CTTCAAATAATATAACGCAAGAATTAAATTCAATTAATGAATAA
>>Alexandria University_2020-19_[100078..100920; length: 843 bp; FRWRD]_tirS_(staphylococcal Toll/interleukin-1 receptor domain mimic)
ATGTCAGTATTAGAAACTAAATTAAAAAGTCAAATGTCAAAATCTGCAAAAATAGCTAGA
AATATGAATAAGTTACCAGATGAAATTGATAGATTAAGAAAAAGGATAGAAAGAATAAAT
AAAAAAAGAAAACCTACTTCCAGTAATATTAGAGATTTGGAAAAATCTAATAAGCAATTA
GTTACAAAGCAGCAAAAACTTGCAGATTTACAAGTTGAGTATACTAAGATTGAGAAAAAA
ATTAATGAAACAAAAATTAATCTTCAAAAAGAGCAGTCTAGGAATCAAAAGAAATTATCC
AGTATGTTAGATAAAAATACAAAAGGAAATGAAGAGATTATGGAAAAATTATTAACTAAT
TCAGATCAAATAAATGAGATATCAAATCAGATAAAAAAAGCAGTGAATCAAAAAGAGATA
ATTGAATATGATGTCTTTCTATCCCATTCTAGTTTAGATAAAGAAGATTATGTATCTAAG
ATAAGTGAAAAACTAATAGAAAAAGGACTAAAAGTCTTTGAAGATGTTAAAGTTTTTGAA
ATCGGAAAAAGTCAAACAGAAACTATGAATATGGGTATACTAAACTCTCGGTTTGTTGTA
GTATTTTTATCCCCTAATTTTATTGAAAGTGGTTGGAGCAGGTACGAATTTTTATCCTTT
CTAAACAGAGAAATAAATGAAGAGCATGTTATTATATTACCTATTTGGCATAAAGTGAGT
GTTGAAGATGTACGTGCATACAACCCATATTTAGTAGATAAGTATGCATTGAATACAAGT
GATTTTAGTATAGAAGAAATAGTAGAAAAAATTTATCAAGTAATCGTTAATTCTAAGAAT
TAG
>>Alexandria University_2020-19_[101364..101672; length: 309 bp; FRWRD]_Q6GD51_(putative protein)
GTGACGGAAATAAATGAGAGCTCATTATCCTTGAAGACAGTTTATCCTGTAGGTACTGAG
TTATCGATTGATGAGTATGAAATAGTTAAAAATAAAATAATGGTGCTTGGGAAAGAAAAG
TGGACTAATCTATTGAACGAACCCCATTATTATTACTTAATTGAAGATTTTATAGAGACA
GACTACAAGAAAACATCTAAAGGTGGATTGATGGGAGTTAAGTATTTTAATGTGAATGAA
ATTTTGAATAGGGATTGCTTAACCACCGAACAAATCGCTAAAGAATTATGTAATAAAGAT
TGGGAATGA
>>Alexandria University_2020-19_[101719..101957; length: 239 bp; RVRCO-TRNC -FRAMESHIFT]_D3QFP0-SCC_(putative lipase/protease)
TCAAGTAATGAATTTAATGATAAGAGAGTATGGAGTAAAGAATTGAATTAGTTTGCATGG
TCTATGTATCTTAAAGGTGTTGAAGGAGATACACCGAAGTATGCAGTACCAATTCTTGAA
ACAGACTTTAGTGATTTACCATCTACACATACGACAGTCGGATCACTTGATCGGTTTCGA
GATAAGACAATGAGCATTAACAGAAGCGGGAGTAACTGTTGAATTCCATTTATATCCAG
>>Alexandria University_2020-19_[101782..101940; length: 159 bp; FRWRD]_D3JCW9_(putative protein)
ATGTATCTTAAAGGTGTTGAAGGAGATACACCGAAGTATGCAGTACCAATTCTTGAAACA
GACTTTAGTGATTTACCATCTACACATACGACAGTCGGATCACTTGATCGGTTTCGAGAT
AAGACAATGAGCATTAACAGAAGCGGGAGTAACTGTTGA
>>Alexandria University_2020-19_[102262..102900; length: 639 bp; FRWRD]_fusC_MSSA476_(fus-complex A/C)_(fusidic acid resistance protein C)
ATGAATAAAATAGAAGTGTATAAGTTTGTTAAAGTAAAGCAGTTAGTATATCAATTGATT
AAGTTATATCGTACAAACGATATGAATTCCCATAAAACACAAAAAGATTTTTTACTAAAT
GAAATTAATGATATCTTTAAAGAAAAAGATATTGATATCTCGGACTTTATTACATCGATT
GACGATGTAAAATTAACTAAGAAAAAAGCAGAACATCTTTTAAATGAATTAAAAGTGTAC
ATCCAAGATTTTGAAATACCTTCATCAAGTCAACTGGAGAAAATTTTTCGTAAAGTAAAA
AAATTAAAGAGACCAGATATAAATTTAATTGATACAAAAGAAATTTCATATTTAGGATGG
AATGATAATTCTTCTAACCGAAAATATATCGTTTATAAAAATTTAGATGATAAATTCGAA
GGTATATATGGCGAAATTTCACCAAATAAAGTAAAAGGATTCTGTAAAATTTGTAATCAG
GAATCTGATACATCACTCTTTCTCAATAAAACTAAACATAATAAGAGTAGTGGAACATAT
ACTAAAAAAGGAGATTACATTTGTTATGACAGTTTTAAATGTAATCAGAACCTAGATGAT
ATAAATAATCTTTACGAATTTATTGTTAAAATAAAATAG
>>Alexandria University_2020-19_[103498..103585; length: 88 bp]_sccterm03_(terminus of SCC towards orfX)
TGGTAAAAAAATGAGTAAGTAGATGAAGAGTGAAAATCAGATTAATTAATAATAATGTAT
CAAATTTAAATAAAGGGGGTCTTTAAGT
>>Alexandria University_2020-19_[103586..104215; length: 630 bp; FRWRD]_Q6GD49_(putative protein within SCC)
ATGAATTTAAGAGGTCATGAAAATAGACTTAAATTTCTTGAGAAATATGATGTGACACCT
ATATCACATTTAAAATTATTAGAAGGTCAAAAGAAAGACGGTGAAGGCGGTAGACTGACA
GATAGCTATTATTGTTTTTCATACAGTTTAAAAGATAATTCTAAAAAAGTTTTAGGTACG
TTTAATTGTGGTTATCATATTGCTGAAGATTTACTAAAATTATCAAATCAAGACAAATTA
CCTTTATTTAACCCGTTTAAAGTAATTAATAAAGGTAATCAATTGCAAGGCGTAACGAAT
AAAGGTAATTTAGATATTAATAGGCAAAGAAAACAGTATAATGAAGTGGCTTTACAGCTT
TCAAACGCTATTAATTTAATCATAATTTGTTATGAGGGTAATATTAAAGAACCACTTTCA
ACGATAAAATACGAAACCGATAAATATTATTATAGTGAACCATATGATAGTAAAATTAAA
GCAGTAAATACTATTATAGGTAATTTGTTTGATAAGAAATTAGTTGAGAAGATATCTGAA
ATTAATGTAAATCAGGAAATTAGAAAATTTGATTTTTCATTACTCACTAATAAAATTAAA
AAATATGAGATACAAAATAATTTTGAATAA
>>Alexandria University_2020-19_[104230..104472; length: 243 bp; FRWRD-TRNC ]_Q8CU43_(putative protein)
ATATTAAATATAGAAGCTAGTATTAAGGATATTCAAGATATTATAAATTATTTTATTAAA
TGTGACGTTAATAATAAGTATTATGAAAGTAAGCAAAGAAGCAGTCTCGAAAAGTTAGCT
TTAAAATTGGATAAAGTAAGTAATCAGTTAAACAATGAAAACATTGAAGGTATGAAAAAG
ATAATTGAAAAAGTAGCAGAAGCAAATAGAGTTATCGCTAAATCTTCTTTAAGAAAAAAT
TGA
>>Alexandria University_2020-19_[104894..105322; length: 429 bp; RVRCO]_Q4LAG7-SCCfus_(putative protein)
TTAACCTTTCCTTTTCGTAAATAAATGTAAAGATATACCATAAGGATCTCTTACATAACC
ATAACCTTCAGTATAGAACTCTGGGCTGAATGCTTTTAATACTTCACTGCCTTTTTCTAT
TAACTGGTCATACACACGCTTAGTTTCTTCTACATGGTCAAAAGTAATACAAAGCGATAT
ATTATTACCTTGGGTTATAGGTAAACCTTCGGTATCATCCGCAATCATAATTTTTATATC
TCCAAATTGAAGTACACATTGATCAATTTTATTTAAATCTTTTTTATCGATATTAAGTTG
CTTATCTGTCGGTCTATCCTTGATACGTTGGATATACAGTGTTTTAGCGCCAAACAGCTC
TTCATACAACCTTTTCAAACCATCTGCATTTTCTATAATTAAAAAATAGGGACTTACTTG
AAAATTCAT
>>Alexandria University_2020-19_[105402..106331; length: 930 bp; FRWRD]_yobV_(transcriptional regulator)
ATGAAAAAATCTGTTAGATTATATCATATGATTGAATACTGTAATGAAAAAAGGAATTTC
AAGTTAAATGATTTAATGTCAGAATTTAATATTTCTCGTAGTACTGCTTTAAGGGATATA
AAGGAAATTGAAGCATTAGGAGTGCCTTTATATAGTAGTACAGGGAAAAATGGCGGTTAT
ATGACCATAGGTAATCGAAACCAAACGAAAATAGCAATCACAGACGAAGAATTGAAAGCT
TTAGTATTTACACTTTCAAGTATCTCCAATGTTAGTAAGTTACCTTTTCAAACAGAATAT
CAAGAAATATTAAAAAAGTTATATAATAATTCGAATAAAAAAGAATTGATAAACCAGTAT
AATGAGATATTTCAATATTTTAATGAAGATACATATCAGTTCAAAAGTTATAAGATATTT
AATGAAATCATTAGATTAACAATTGGTAGTAAGTCATTTAAAATCTGTTATTCACAAAAC
TATTTGAAAGAACAATATAAAGGTATTGGTATCTTATATAAAAATCAACAATGGTACTTC
GTTGTTGTTAATATAGCATCAAAATTAGTAAAGTTGTTAAACATTTCTAAAATAAAAGAA
GTATATGAAATGGGAGAAACTAAAGAATGTAATGAAATAACTATGCAGAATTTTCAACAG
TTTATGGTTGAAAACGAAAATACGATTGATATACAAATTAGAAGTAATATTATTGGATTA
AATATCTTGAAAGGATACTTGTGGAGTGACTATATGATTGAAAATATTAACGAAGAGACA
TATTTGTTTAAATCAAAAGTGAACATGCAAGATATAAATTTTATAGCTAAATTAATAGTC
ACATGTGGTGCCAATGTCAAAGTAGAATTTCCTATTAGTTTGAAAAAAGCTATTAAAACT
GAACTAACCAAAATAATAAACTTATACTAA
>>Alexandria University_2020-19_[106428..106550; length: 123 bp]_dcs-L2_(downstream constant segment, locus 2)
AGAGGCGTATCATAAGTAATGAGGTTCATGATTTTTGACATAGTTAGCCTCCGCAGTCTT
TCAAGTAAATAATATCGAAATATTCTTTATAGTGAATATTTATAGTGAAGCAAAGTTTTA
GCT
>>Alexandria University_2020-19_[106428..106446; length: 19 bp]_DR-SCC_(direct repeat of SCC)
AGAGGCGTATCATAAGTAA
